# Supplementary material for: Development and validation of prognostic nomogram in ependymoma: A retrospective analysis of the SEER database
Source: Cancer Med. 2021 Aug 3;10(17):6140–8. doi: 10.1002/cam4.4151 (PMC8419756; doi:10.1002/cam4.4151)
Supplement: Supplementary file 2 — Additional file S2 [file CAM4-10-6140-s003.csv]

ID	Age	Gender	Race	Morphology	Location	Size	Laterality	Resection	Survival	Status
1	50+	Female	White	Ependymoma, NOS	PF	10-29mm	Bilateral	No surgery/Biopsy only	103	Alive
3	20-49	Male	White	Ependymoma, NOS	ST	60mm+	Only one side	Gross total resection	172	Alive
4	0-19	Male	White	Ependymoma, NOS	ST	unknown	Bilateral	Gross total resection	211	Alive
6	20-49	Female	White	Ependymoma, NOS	other/unknown	30-59mm	Bilateral	Gross total resection	55	Alive
7	20-49	Male	White	Ependymoma, anaplastic	PF	30-59mm	Bilateral	Gross total resection	52	Alive
9	20-49	Male	Black	Ependymoma, NOS	other/unknown	10-29mm	Bilateral	Gross total resection	91	Alive
10	50+	Female	White	Ependymoma, NOS	PF	10-29mm	Bilateral	No surgery/Biopsy only	48	Alive
11	20-49	Female	White	Ependymoma, NOS	other/unknown	60mm+	Bilateral	Gross total resection	138	Alive
12	50+	Female	White	Ependymoma, NOS	PF	30-59mm	Bilateral	Gross total resection	46	Alive
13	0-19	Female	White	Ependymoma, anaplastic	ST	30-59mm	Only one side	Gross total resection	47	Alive
14	20-49	Male	White	Ependymoma, NOS	PF	30-59mm	Bilateral	Gross total resection	93	Alive
15	20-49	Male	White	Ependymoma, anaplastic	other/unknown	60mm+	Bilateral	Gross total resection	62	Alive
17	0-19	Female	White	Ependymoma, anaplastic	other/unknown	10-29mm	Bilateral	Gross total resection	44	Alive
18	50+	Male	White	Ependymoma, NOS	ST	unknown	Bilateral	Gross total resection	19	Dead
19	50+	Female	White	Ependymoma, anaplastic	other/unknown	30-59mm	Bilateral	Gross total resection	6	Dead
20	20-49	Male	White	Ependymoma, anaplastic	other/unknown	60mm+	Bilateral	Partial resection	43	Alive
21	0-19	Female	White	Ependymoma, NOS	ST	10-29mm	Only one side	No surgery/Biopsy only	43	Alive
22	0-19	Male	White	Ependymoma, anaplastic	ST	10-29mm	Only one side	Gross total resection	63	Alive
23	50+	Male	White	Ependymoma, NOS	other/unknown	30-59mm	Only one side	Gross total resection	94	Alive
24	20-49	Female	Other	Ependymoma, NOS	PF	30-59mm	Bilateral	Partial resection	30	Dead
25	20-49	Female	Black	Ependymoma, NOS	PF	60mm+	Bilateral	No surgery/Biopsy only	39	Alive
26	20-49	Male	White	Ependymoma, anaplastic	other/unknown	10-29mm	Bilateral	No surgery/Biopsy only	7	Alive
27	20-49	Female	White	Ependymoma, NOS	other/unknown	unknown	Bilateral	Gross total resection	189	Alive
28	0-19	Male	Black	Ependymoma, NOS	other/unknown	30-59mm	Bilateral	Gross total resection	82	Alive
29	20-49	Male	White	Ependymoma, NOS	other/unknown	60mm+	Bilateral	Partial resection	93	Alive
30	20-49	Female	White	Ependymoma, anaplastic	other/unknown	unknown	Bilateral	Gross total resection	21	Dead
31	50+	Male	Other	Ependymoma, NOS	PF	10-29mm	Bilateral	Partial resection	36	Alive
32	0-19	Male	White	Ependymoma, NOS	PF	unknown	Bilateral	Gross total resection	35	Alive
33	50+	Male	White	Ependymoma, NOS	other/unknown	unknown	Bilateral	Gross total resection	184	Alive
34	20-49	Male	White	Ependymoma, NOS	other/unknown	unknown	Bilateral	Gross total resection	35	Alive
35	20-49	Female	White	Ependymoma, NOS	PF	unknown	Bilateral	No surgery/Biopsy only	187	Alive
36	50+	Male	Black	Ependymoma, NOS	ST	30-59mm	Only one side	Partial resection	21	Dead
39	0-19	Male	Black	Ependymoma, anaplastic	PF	unknown	Bilateral	Gross total resection	20	Alive
40	50+	Male	White	Ependymoma, NOS	PF	unknown	Bilateral	No surgery/Biopsy only	22	Alive
41	0-19	Male	White	Ependymoma, NOS	other/unknown	60mm+	Bilateral	Gross total resection	81	Alive
42	50+	Male	White	Ependymoma, NOS	PF	unknown	Bilateral	Gross total resection	26	Dead
43	20-49	Male	White	Ependymoma, NOS	PF	unknown	Bilateral	No surgery/Biopsy only	166	Dead
44	0-19	Male	White	Ependymoma, anaplastic	other/unknown	unknown	Bilateral	Partial resection	16	Alive
45	20-49	Male	Other	Ependymoma, NOS	PF	unknown	Bilateral	Gross total resection	17	Alive
47	50+	Female	White	Ependymoma, anaplastic	ST	60mm+	Only one side	Gross total resection	11	Dead
48	50+	Male	White	Ependymoma, NOS	PF	unknown	Bilateral	Partial resection	11	Alive
49	0-19	Male	White	Ependymoma, NOS	ST	unknown	Only one side	Gross total resection	10	Alive
50	20-49	Female	White	Ependymoma, NOS	PF	unknown	Bilateral	Gross total resection	9	Alive
51	0-19	Female	White	Ependymoma, anaplastic	PF	unknown	Bilateral	Partial resection	9	Alive
52	50+	Female	White	Ependymoma, NOS	PF	unknown	Bilateral	Partial resection	6	Alive
53	0-19	Male	White	Ependymoma, anaplastic	other/unknown	30-59mm	Bilateral	Partial resection	32	Dead
54	0-19	Female	White	Ependymoma, anaplastic	ST	unknown	Only one side	Gross total resection	3	Alive
58	20-49	Male	White	Ependymoma, anaplastic	other/unknown	10-29mm	Bilateral	Gross total resection	39	Dead
60	20-49	Female	White	Ependymoma, NOS	ST	30-59mm	Only one side	Gross total resection	33	Dead
62	0-19	Male	White	Ependymoma, NOS	ST	unknown	Only one side	Gross total resection	1	Alive
63	50+	Female	White	Ependymoma, anaplastic	ST	30-59mm	Only one side	Partial resection	50	Alive
64	50+	Male	White	Ependymoma, NOS	PF	30-59mm	Only one side	No surgery/Biopsy only	25	Dead
65	50+	Female	White	Ependymoma, anaplastic	other/unknown	60mm+	Bilateral	Partial resection	14	Dead
71	20-49	Female	White	Ependymoma, NOS	PF	unknown	Bilateral	Gross total resection	157	Alive
72	50+	Male	Other	Ependymoma, anaplastic	ST	30-59mm	Only one side	No surgery/Biopsy only	77	Dead
76	20-49	Male	Black	Ependymoma, anaplastic	ST	30-59mm	Only one side	No surgery/Biopsy only	29	Dead
77	0-19	Female	White	Ependymoma, NOS	other/unknown	unknown	Bilateral	Partial resection	66	Dead
79	0-19	Male	White	Ependymoma, NOS	other/unknown	unknown	Bilateral	No surgery/Biopsy only	67	Dead
81	0-19	Female	White	Ependymoma, NOS	PF	unknown	Bilateral	Gross total resection	196	Alive
82	0-19	Female	White	Ependymoma, NOS	PF	unknown	Bilateral	Gross total resection	194	Alive
83	0-19	Male	White	Ependymoma, NOS	PF	unknown	Bilateral	Partial resection	20	Dead
85	50+	Female	White	Ependymoma, NOS	ST	60mm+	Only one side	Gross total resection	124	Alive
87	50+	Male	Black	Ependymoma, NOS	PF	10-29mm	Bilateral	Partial resection	1	Dead
88	0-19	Male	White	Ependymoma, NOS	other/unknown	unknown	Bilateral	Gross total resection	51	Dead
89	20-49	Male	White	Ependymoma, anaplastic	ST	10-29mm	Only one side	Gross total resection	16	Dead
90	50+	Female	White	Ependymoma, NOS	other/unknown	unknown	Bilateral	Gross total resection	182	Alive
92	20-49	Female	White	Ependymoma, NOS	PF	60mm+	Bilateral	Gross total resection	179	Alive
93	0-19	Female	White	Ependymoma, NOS	other/unknown	60mm+	Bilateral	Partial resection	162	Alive
94	0-19	Male	Black	Ependymoma, anaplastic	other/unknown	30-59mm	Bilateral	Gross total resection	37	Dead
95	20-49	Female	White	Ependymoma, NOS	ST	60mm+	Only one side	Gross total resection	173	Alive
96	0-19	Female	White	Ependymoma, anaplastic	ST	60mm+	Only one side	Partial resection	7	Dead
98	0-19	Male	White	Ependymoma, anaplastic	PF	60mm+	Bilateral	Gross total resection	164	Alive
99	20-49	Female	Other	Ependymoma, NOS	PF	30-59mm	Bilateral	No surgery/Biopsy only	96	Alive
100	0-19	Male	White	Ependymoma, anaplastic	PF	30-59mm	Bilateral	Gross total resection	162	Alive
102	0-19	Male	White	Ependymoma, NOS	other/unknown	30-59mm	Bilateral	No surgery/Biopsy only	160	Alive
104	0-19	Male	White	Ependymoma, anaplastic	ST	0-9mm	Only one side	Gross total resection	16	Dead
105	20-49	Female	White	Ependymoma, anaplastic	PF	30-59mm	Bilateral	Gross total resection	158	Alive
106	20-49	Male	White	Ependymoma, NOS	other/unknown	10-29mm	Bilateral	Gross total resection	156	Alive
107	0-19	Female	White	Ependymoma, anaplastic	PF	30-59mm	Bilateral	Gross total resection	156	Alive
108	50+	Female	Black	Ependymoma, NOS	ST	30-59mm	Only one side	Partial resection	38	Alive
109	20-49	Female	White	Ependymoma, anaplastic	ST	10-29mm	Only one side	Gross total resection	155	Alive
110	50+	Male	White	Ependymoma, NOS	PF	30-59mm	Bilateral	Gross total resection	156	Alive
112	20-49	Female	White	Ependymoma, NOS	ST	60mm+	Only one side	Gross total resection	151	Alive
115	50+	Female	Other	Myxopapillary ependymoma	other/unknown	60mm+	Bilateral	Gross total resection	93	Alive
117	20-49	Male	White	Ependymoma, NOS	PF	30-59mm	Bilateral	Gross total resection	77	Alive
121	0-19	Male	White	Ependymoma, NOS	PF	unknown	Bilateral	Gross total resection	196	Alive
122	0-19	Male	Other	Myxopapillary ependymoma	ST	60mm+	Only one side	No surgery/Biopsy only	105	Alive
127	50+	Female	White	Ependymoma, anaplastic	ST	10-29mm	Only one side	Partial resection	77	Dead
128	0-19	Male	Other	Ependymoma, anaplastic	ST	60mm+	Only one side	No surgery/Biopsy only	101	Alive
129	50+	Female	White	Ependymoma, NOS	ST	10-29mm	Only one side	Gross total resection	47	Alive
130	20-49	Male	White	Ependymoma, NOS	ST	10-29mm	Only one side	Gross total resection	128	Alive
131	20-49	Female	White	Ependymoma, NOS	PF	unknown	Bilateral	Gross total resection	27	Alive
132	20-49	Female	Other	Ependymoma, NOS	PF	60mm+	Bilateral	No surgery/Biopsy only	117	Alive
133	0-19	Male	White	Ependymoma, NOS	other/unknown	30-59mm	Bilateral	No surgery/Biopsy only	116	Alive
135	0-19	Female	White	Ependymoma, anaplastic	other/unknown	30-59mm	Bilateral	No surgery/Biopsy only	111	Alive
136	0-19	Female	White	Ependymoma, anaplastic	ST	60mm+	Only one side	Gross total resection	107	Alive
138	50+	Female	White	Ependymoma, NOS	other/unknown	30-59mm	Bilateral	Partial resection	96	Dead
140	50+	Female	White	Ependymoma, NOS	PF	10-29mm	Bilateral	No surgery/Biopsy only	118	Alive
142	0-19	Male	White	Ependymoma, anaplastic	PF	30-59mm	Bilateral	Gross total resection	98	Alive
143	0-19	Male	Black	Ependymoma, anaplastic	ST	unknown	Only one side	Gross total resection	22	Alive
144	0-19	Male	White	Ependymoma, NOS	other/unknown	30-59mm	Bilateral	Gross total resection	86	Alive
147	20-49	Male	White	Ependymoma, NOS	ST	10-29mm	Only one side	No surgery/Biopsy only	7	Dead
149	0-19	Male	White	Ependymoma, anaplastic	ST	30-59mm	Only one side	No surgery/Biopsy only	138	Alive
150	0-19	Female	White	Ependymoma, NOS	other/unknown	30-59mm	Bilateral	Partial resection	117	Alive
151	0-19	Male	Black	Ependymoma, anaplastic	PF	30-59mm	Bilateral	Gross total resection	94	Alive
153	0-19	Female	White	Ependymoma, anaplastic	PF	30-59mm	Bilateral	Gross total resection	147	Alive
155	50+	Male	White	Ependymoma, NOS	PF	unknown	Bilateral	Gross total resection	19	Alive
156	50+	Female	White	Ependymoma, NOS	other/unknown	60mm+	Bilateral	Gross total resection	85	Alive
157	0-19	Male	White	Ependymoma, anaplastic	other/unknown	10-29mm	Bilateral	Gross total resection	86	Alive
158	50+	Female	White	Ependymoma, anaplastic	ST	30-59mm	Only one side	Gross total resection	11	Dead
162	0-19	Female	Black	Ependymoma, anaplastic	ST	unknown	Only one side	Gross total resection	12	Dead
163	20-49	Male	White	Ependymoma, NOS	PF	60mm+	Bilateral	Gross total resection	83	Alive
164	0-19	Male	White	Ependymoma, NOS	ST	30-59mm	Only one side	Gross total resection	73	Alive
165	0-19	Female	White	Ependymoma, NOS	PF	60mm+	Bilateral	Gross total resection	73	Alive
167	20-49	Female	Black	Ependymoma, NOS	PF	unknown	Bilateral	Gross total resection	20	Alive
168	0-19	Male	White	Ependymoma, NOS	PF	30-59mm	Bilateral	Gross total resection	77	Alive
170	20-49	Female	White	Ependymoma, NOS	PF	60mm+	Bilateral	Partial resection	67	Alive
171	20-49	Male	Other	Ependymoma, anaplastic	other/unknown	unknown	Bilateral	No surgery/Biopsy only	223	Alive
174	0-19	Female	White	Ependymoma, NOS	ST	60mm+	Only one side	Gross total resection	70	Alive
175	20-49	Male	White	Myxopapillary ependymoma	other/unknown	unknown	Bilateral	Gross total resection	200	Alive
178	50+	Female	White	Ependymoma, NOS	ST	30-59mm	Only one side	Partial resection	58	Alive
179	0-19	Female	White	Ependymoma, NOS	other/unknown	30-59mm	Bilateral	Gross total resection	56	Alive
181	20-49	Male	White	Ependymoma, NOS	other/unknown	10-29mm	Only one side	Gross total resection	52	Alive
182	0-19	Female	White	Ependymoma, anaplastic	ST	60mm+	Only one side	Gross total resection	44	Alive
183	50+	Female	Black	Ependymoma, anaplastic	ST	unknown	Only one side	No surgery/Biopsy only	13	Dead
184	20-49	Male	Black	Ependymoma, NOS	PF	unknown	Bilateral	Partial resection	5	Alive
185	20-49	Male	White	Ependymoma, NOS	PF	30-59mm	Bilateral	Gross total resection	53	Alive
186	0-19	Female	White	Ependymoma, NOS	other/unknown	60mm+	Bilateral	Partial resection	37	Alive
187	0-19	Female	White	Ependymoma, anaplastic	PF	30-59mm	Bilateral	Gross total resection	36	Alive
191	0-19	Male	White	Ependymoma, anaplastic	PF	unknown	Bilateral	Partial resection	31	Alive
193	0-19	Male	White	Ependymoma, NOS	other/unknown	unknown	Bilateral	Gross total resection	29	Alive
194	20-49	Female	White	Ependymoma, NOS	PF	unknown	Bilateral	Gross total resection	27	Alive
198	20-49	Male	White	Ependymoma, NOS	other/unknown	unknown	Only one side	Gross total resection	27	Alive
199	0-19	Female	White	Ependymoma, anaplastic	ST	unknown	Only one side	Gross total resection	17	Alive
201	0-19	Female	White	Ependymoma, anaplastic	ST	10-29mm	Only one side	Gross total resection	144	Alive
202	0-19	Male	White	Ependymoma, anaplastic	PF	unknown	Bilateral	Gross total resection	11	Alive
203	20-49	Male	White	Ependymoma, NOS	other/unknown	unknown	Bilateral	Gross total resection	5	Alive
205	20-49	Male	White	Ependymoma, NOS	other/unknown	unknown	Bilateral	Gross total resection	7	Alive
206	20-49	Male	White	Ependymoma, NOS	PF	unknown	Bilateral	Gross total resection	10	Alive
207	50+	Male	White	Ependymoma, NOS	PF	unknown	Only one side	Partial resection	9	Alive
208	0-19	Male	White	Ependymoma, anaplastic	ST	unknown	Only one side	Partial resection	9	Alive
209	50+	Male	White	Ependymoma, NOS	PF	60mm+	Bilateral	Partial resection	155	Alive
210	0-19	Female	Other	Ependymoma, anaplastic	PF	30-59mm	Bilateral	Gross total resection	145	Alive
212	0-19	Male	White	Ependymoma, anaplastic	PF	60mm+	Bilateral	Gross total resection	58	Dead
213	0-19	Male	Black	Ependymoma, NOS	other/unknown	unknown	Bilateral	Gross total resection	217	Alive
214	0-19	Male	White	Ependymoma, NOS	PF	unknown	Bilateral	Partial resection	218	Alive
215	0-19	Female	Black	Ependymoma, NOS	PF	unknown	Bilateral	Partial resection	4	Dead
217	0-19	Male	White	Ependymoma, NOS	PF	unknown	Bilateral	No surgery/Biopsy only	211	Alive
218	20-49	Male	Other	Ependymoma, NOS	ST	unknown	Bilateral	Gross total resection	35	Dead
219	20-49	Female	Black	Ependymoma, NOS	PF	unknown	Bilateral	Gross total resection	201	Alive
220	20-49	Male	Black	Ependymoma, NOS	other/unknown	unknown	Bilateral	Partial resection	65	Dead
221	0-19	Female	White	Ependymoma, anaplastic	other/unknown	unknown	Bilateral	Gross total resection	206	Alive
222	0-19	Female	White	Ependymoma, anaplastic	ST	60mm+	Only one side	Partial resection	85	Alive
225	50+	Male	Black	Ependymoma, NOS	other/unknown	unknown	Bilateral	No surgery/Biopsy only	164	Dead
226	0-19	Female	Black	Ependymoma, NOS	other/unknown	unknown	Bilateral	Gross total resection	202	Alive
227	20-49	Female	Other	Ependymoma, NOS	other/unknown	unknown	Bilateral	Gross total resection	197	Alive
228	0-19	Female	White	Ependymoma, NOS	ST	60mm+	Only one side	Gross total resection	73	Alive
230	20-49	Female	Black	Ependymoma, NOS	ST	unknown	Bilateral	Partial resection	201	Alive
232	20-49	Female	Black	Ependymoma, NOS	PF	60mm+	Bilateral	Partial resection	132	Alive
233	0-19	Male	Black	Ependymoma, NOS	other/unknown	unknown	Only one side	Gross total resection	187	Alive
234	0-19	Female	White	Ependymoma, NOS	PF	unknown	Bilateral	Gross total resection	188	Alive
235	0-19	Female	Other	Ependymoma, NOS	ST	10-29mm	Only one side	Gross total resection	176	Alive
236	50+	Male	White	Ependymoma, NOS	PF	unknown	Bilateral	Partial resection	2	Dead
238	0-19	Male	White	Ependymoma, NOS	other/unknown	unknown	Bilateral	Partial resection	4	Dead
239	50+	Male	White	Ependymoma, NOS	other/unknown	unknown	Bilateral	Partial resection	22	Dead
240	50+	Male	White	Ependymoma, NOS	PF	60mm+	Bilateral	Partial resection	111	Alive
241	50+	Male	White	Ependymoma, NOS	ST	10-29mm	Only one side	Gross total resection	162	Alive
242	0-19	Female	Other	Ependymoma, anaplastic	ST	60mm+	Only one side	Gross total resection	150	Dead
243	20-49	Male	White	Ependymoma, NOS	other/unknown	unknown	Bilateral	Gross total resection	193	Alive
244	20-49	Male	White	Ependymoma, NOS	PF	unknown	Bilateral	No surgery/Biopsy only	130	Dead
245	20-49	Female	White	Ependymoma, anaplastic	ST	60mm+	Only one side	Gross total resection	146	Alive
246	20-49	Male	White	Ependymoma, NOS	PF	60mm+	Bilateral	Gross total resection	165	Alive
247	20-49	Male	White	Ependymoma, NOS	PF	10-29mm	Only one side	No surgery/Biopsy only	160	Alive
249	50+	Male	Black	Ependymoma, NOS	PF	10-29mm	Bilateral	No surgery/Biopsy only	7	Dead
252	20-49	Female	White	Ependymoma, NOS	PF	60mm+	Bilateral	Gross total resection	149	Alive
253	0-19	Female	Other	Ependymoma, NOS	ST	60mm+	Only one side	Partial resection	147	Alive
254	50+	Female	White	Ependymoma, NOS	PF	10-29mm	Bilateral	Partial resection	78	Alive
256	50+	Male	White	Ependymoma, NOS	other/unknown	60mm+	Bilateral	Gross total resection	134	Alive
257	20-49	Female	White	Ependymoma, NOS	PF	10-29mm	Bilateral	Gross total resection	125	Alive
258	50+	Female	White	Ependymoma, NOS	PF	60mm+	Bilateral	Gross total resection	1	Dead
261	20-49	Male	Other	Ependymoma, NOS	ST	60mm+	Only one side	Partial resection	114	Alive
263	0-19	Male	White	Ependymoma, anaplastic	other/unknown	60mm+	Bilateral	Partial resection	77	Alive
264	20-49	Male	White	Ependymoma, NOS	PF	30-59mm	Bilateral	Gross total resection	127	Alive
266	50+	Female	Other	Ependymoma, anaplastic	ST	30-59mm	Only one side	No surgery/Biopsy only	66	Alive
267	20-49	Male	White	Ependymoma, anaplastic	PF	30-59mm	Bilateral	Gross total resection	61	Dead
268	0-19	Male	Black	Ependymoma, NOS	other/unknown	30-59mm	Bilateral	Gross total resection	78	Alive
270	20-49	Female	Other	Ependymoma, NOS	other/unknown	60mm+	Bilateral	No surgery/Biopsy only	58	Alive
272	0-19	Female	Other	Ependymoma, anaplastic	ST	unknown	Only one side	Gross total resection	29	Alive
273	20-49	Female	White	Ependymoma, NOS	PF	30-59mm	Bilateral	Gross total resection	118	Alive
274	0-19	Female	White	Ependymoma, anaplastic	PF	30-59mm	Bilateral	Gross total resection	120	Alive
278	20-49	Male	White	Ependymoma, NOS	other/unknown	30-59mm	Bilateral	Gross total resection	70	Dead
279	0-19	Male	White	Ependymoma, NOS	other/unknown	10-29mm	Bilateral	Gross total resection	72	Alive
280	50+	Female	Other	Ependymoma, NOS	PF	unknown	Bilateral	Partial resection	11	Alive
281	20-49	Female	White	Ependymoma, NOS	PF	60mm+	Bilateral	No surgery/Biopsy only	105	Alive
282	0-19	Male	White	Ependymoma, anaplastic	ST	unknown	Only one side	Gross total resection	2	Alive
283	50+	Male	Black	Ependymoma, anaplastic	PF	60mm+	Bilateral	Partial resection	113	Alive
285	50+	Female	Other	Ependymoma, NOS	other/unknown	unknown	Bilateral	Gross total resection	7	Alive
286	0-19	Female	Black	Ependymoma, NOS	PF	60mm+	Bilateral	Partial resection	106	Alive
288	0-19	Female	Black	Ependymoma, anaplastic	other/unknown	30-59mm	Bilateral	Partial resection	108	Alive
289	0-19	Male	White	Ependymoma, anaplastic	PF	10-29mm	Bilateral	Gross total resection	100	Alive
290	0-19	Female	White	Ependymoma, NOS	other/unknown	60mm+	Bilateral	Gross total resection	95	Alive
291	20-49	Male	White	Ependymoma, NOS	other/unknown	60mm+	Bilateral	Gross total resection	1	Dead
293	0-19	Female	Black	Ependymoma, anaplastic	ST	60mm+	Only one side	Gross total resection	88	Alive
295	0-19	Female	White	Ependymoma, anaplastic	other/unknown	60mm+	Bilateral	Gross total resection	69	Alive
296	50+	Male	White	Ependymoma, NOS	other/unknown	30-59mm	Bilateral	Partial resection	76	Dead
299	50+	Male	White	Ependymoma, NOS	other/unknown	unknown	Bilateral	Partial resection	13	Dead
300	0-19	Female	White	Ependymoma, anaplastic	PF	30-59mm	Bilateral	Gross total resection	83	Alive
301	0-19	Male	White	Ependymoma, anaplastic	PF	60mm+	Bilateral	Gross total resection	111	Alive
303	20-49	Female	White	Ependymoma, NOS	PF	unknown	Bilateral	Gross total resection	220	Alive
305	20-49	Male	White	Ependymoma, anaplastic	ST	60mm+	Only one side	Partial resection	65	Alive
306	20-49	Female	White	Ependymoma, anaplastic	PF	10-29mm	Only one side	Gross total resection	11	Alive
308	20-49	Female	White	Ependymoma, NOS	PF	60mm+	Bilateral	Partial resection	1	Dead
309	0-19	Male	White	Ependymoma, NOS	PF	60mm+	Bilateral	Partial resection	65	Alive
310	20-49	Male	Black	Ependymoma, NOS	ST	30-59mm	Only one side	Gross total resection	59	Alive
311	0-19	Male	Black	Ependymoma, anaplastic	ST	30-59mm	Only one side	Gross total resection	48	Alive
312	0-19	Male	White	Ependymoma, NOS	PF	30-59mm	Bilateral	Gross total resection	42	Alive
314	0-19	Male	Other	Ependymoma, NOS	ST	60mm+	Only one side	Partial resection	58	Alive
316	0-19	Female	White	Ependymoma, NOS	other/unknown	unknown	Bilateral	No surgery/Biopsy only	221	Alive
318	0-19	Female	Black	Ependymoma, anaplastic	other/unknown	unknown	Bilateral	Gross total resection	30	Dead
321	0-19	Male	White	Ependymoma, anaplastic	PF	unknown	Bilateral	Partial resection	29	Alive
322	0-19	Female	Other	Ependymoma, anaplastic	ST	unknown	Bilateral	Gross total resection	191	Alive
323	0-19	Female	White	Ependymoma, anaplastic	ST	unknown	Only one side	Gross total resection	22	Alive
324	0-19	Female	Other	Ependymoma, anaplastic	ST	10-29mm	Only one side	Gross total resection	68	Alive
325	0-19	Male	Black	Ependymoma, NOS	PF	unknown	Bilateral	Partial resection	23	Alive
326	50+	Male	White	Ependymoma, anaplastic	ST	60mm+	Only one side	Partial resection	28	Dead
327	0-19	Female	White	Ependymoma, NOS	other/unknown	60mm+	Bilateral	No surgery/Biopsy only	38	Alive
328	0-19	Male	Black	Ependymoma, NOS	ST	unknown	Bilateral	Partial resection	91	Dead
330	20-49	Female	White	Ependymoma, NOS	other/unknown	10-29mm	Bilateral	Gross total resection	113	Alive
331	0-19	Male	White	Ependymoma, NOS	other/unknown	60mm+	Bilateral	Partial resection	30	Alive
333	0-19	Female	Black	Ependymoma, NOS	other/unknown	unknown	Bilateral	Gross total resection	17	Alive
334	0-19	Female	Black	Ependymoma, anaplastic	other/unknown	unknown	Bilateral	Gross total resection	17	Alive
336	20-49	Female	White	Ependymoma, anaplastic	ST	unknown	Only one side	Gross total resection	4	Alive
337	0-19	Male	White	Ependymoma, anaplastic	PF	unknown	Bilateral	Gross total resection	5	Alive
339	50+	Male	White	Ependymoma, NOS	PF	10-29mm	Bilateral	Gross total resection	116	Alive
340	0-19	Male	Black	Ependymoma, NOS	PF	unknown	Bilateral	Gross total resection	1	Alive
341	20-49	Female	White	Ependymoma, anaplastic	PF	unknown	Bilateral	No surgery/Biopsy only	216	Alive
342	0-19	Male	Other	Ependymoma, NOS	other/unknown	60mm+	Only one side	Gross total resection	80	Alive
347	50+	Female	White	Ependymoma, anaplastic	ST	60mm+	Only one side	Gross total resection	15	Dead
348	0-19	Male	White	Ependymoma, NOS	other/unknown	unknown	Bilateral	Gross total resection	191	Alive
349	0-19	Female	White	Ependymoma, anaplastic	ST	0-9mm	Only one side	Gross total resection	168	Alive
350	20-49	Male	White	Ependymoma, NOS	other/unknown	30-59mm	Bilateral	No surgery/Biopsy only	105	Alive
351	20-49	Female	Other	Ependymoma, anaplastic	PF	unknown	Bilateral	Partial resection	127	Dead
352	0-19	Male	White	Ependymoma, NOS	PF	unknown	Bilateral	Gross total resection	217	Alive
354	50+	Female	White	Ependymoma, anaplastic	other/unknown	10-29mm	Only one side	Gross total resection	101	Alive
356	20-49	Female	White	Ependymoma, anaplastic	PF	unknown	Bilateral	Gross total resection	188	Alive
357	20-49	Female	White	Ependymoma, NOS	ST	60mm+	Bilateral	Gross total resection	106	Alive
359	0-19	Male	White	Ependymoma, NOS	PF	unknown	Bilateral	Gross total resection	24	Dead
362	20-49	Male	White	Ependymoma, NOS	other/unknown	unknown	Bilateral	Gross total resection	198	Alive
363	0-19	Male	White	Ependymoma, anaplastic	PF	30-59mm	Only one side	Gross total resection	57	Dead
365	0-19	Male	Black	Ependymoma, anaplastic	PF	10-29mm	Bilateral	Gross total resection	74	Dead
366	20-49	Male	White	Ependymoma, NOS	other/unknown	unknown	Bilateral	Gross total resection	188	Alive
367	20-49	Male	White	Ependymoma, NOS	PF	10-29mm	Only one side	Gross total resection	15	Dead
368	50+	Female	White	Ependymoma, NOS	ST	10-29mm	Only one side	No surgery/Biopsy only	20	Dead
369	50+	Male	White	Ependymoma, anaplastic	other/unknown	unknown	Bilateral	No surgery/Biopsy only	1	Dead
370	20-49	Male	White	Ependymoma, NOS	PF	unknown	Bilateral	Partial resection	180	Alive
373	20-49	Female	White	Ependymoma, NOS	PF	60mm+	Bilateral	Partial resection	8	Alive
375	0-19	Male	Black	Ependymoma, NOS	PF	30-59mm	Bilateral	Partial resection	163	Alive
376	50+	Female	White	Ependymoma, NOS	other/unknown	30-59mm	Bilateral	Partial resection	168	Alive
379	0-19	Male	White	Ependymoma, NOS	other/unknown	unknown	Bilateral	No surgery/Biopsy only	59	Dead
381	20-49	Female	Other	Ependymoma, NOS	other/unknown	30-59mm	Bilateral	Gross total resection	149	Alive
382	20-49	Female	White	Ependymoma, NOS	PF	60mm+	Bilateral	Gross total resection	154	Alive
383	0-19	Female	White	Ependymoma, NOS	other/unknown	60mm+	Bilateral	Partial resection	88	Dead
384	50+	Male	White	Ependymoma, anaplastic	other/unknown	30-59mm	Bilateral	Partial resection	58	Alive
385	0-19	Male	White	Ependymoma, NOS	other/unknown	60mm+	Bilateral	Gross total resection	149	Alive
387	20-49	Female	White	Ependymoma, NOS	other/unknown	60mm+	Bilateral	Gross total resection	139	Alive
388	20-49	Male	White	Ependymoma, NOS	ST	60mm+	Only one side	Partial resection	138	Alive
390	0-19	Female	White	Ependymoma, NOS	other/unknown	30-59mm	Bilateral	Gross total resection	98	Alive
391	0-19	Female	White	Ependymoma, anaplastic	other/unknown	60mm+	Bilateral	Gross total resection	157	Alive
392	20-49	Female	White	Ependymoma, anaplastic	PF	10-29mm	Bilateral	Gross total resection	155	Alive
393	0-19	Female	Black	Ependymoma, anaplastic	other/unknown	30-59mm	Bilateral	Partial resection	102	Alive
395	0-19	Female	Other	Ependymoma, anaplastic	ST	30-59mm	Only one side	Gross total resection	58	Dead
398	20-49	Female	White	Ependymoma, NOS	PF	10-29mm	Bilateral	No surgery/Biopsy only	109	Alive
400	50+	Male	White	Myxopapillary ependymoma	ST	unknown	Bilateral	Partial resection	195	Dead
401	50+	Male	White	Ependymoma, NOS	other/unknown	30-59mm	Bilateral	Gross total resection	46	Alive
402	50+	Male	White	Ependymoma, NOS	PF	60mm+	Bilateral	Gross total resection	87	Alive
403	0-19	Male	White	Ependymoma, NOS	ST	60mm+	Only one side	Partial resection	98	Alive
405	0-19	Male	Black	Ependymoma, anaplastic	other/unknown	60mm+	Bilateral	No surgery/Biopsy only	17	Dead
406	0-19	Male	White	Ependymoma, NOS	other/unknown	60mm+	Bilateral	Partial resection	70	Dead
408	20-49	Female	Black	Ependymoma, NOS	ST	30-59mm	Only one side	Gross total resection	57	Alive
410	0-19	Male	White	Ependymoma, NOS	PF	30-59mm	Only one side	Partial resection	92	Alive
411	20-49	Female	White	Ependymoma, NOS	other/unknown	0-9mm	Bilateral	No surgery/Biopsy only	16	Dead
412	0-19	Male	Black	Ependymoma, anaplastic	PF	60mm+	Bilateral	Partial resection	140	Alive
414	20-49	Male	White	Ependymoma, NOS	other/unknown	10-29mm	Bilateral	No surgery/Biopsy only	92	Alive
416	50+	Male	White	Ependymoma, NOS	PF	10-29mm	Bilateral	Gross total resection	47	Alive
417	50+	Male	Other	Ependymoma, NOS	ST	30-59mm	Only one side	Partial resection	69	Alive
421	0-19	Male	White	Ependymoma, NOS	other/unknown	60mm+	Bilateral	Gross total resection	64	Alive
422	0-19	Female	White	Ependymoma, NOS	other/unknown	30-59mm	Bilateral	Gross total resection	62	Alive
423	20-49	Female	Other	Ependymoma, NOS	ST	10-29mm	Only one side	Gross total resection	60	Alive
424	0-19	Male	White	Ependymoma, anaplastic	other/unknown	30-59mm	Bilateral	Gross total resection	9	Alive
425	0-19	Female	White	Ependymoma, anaplastic	PF	30-59mm	Only one side	Partial resection	17	Dead
426	0-19	Male	Other	Ependymoma, anaplastic	ST	60mm+	Only one side	Gross total resection	57	Alive
428	0-19	Male	White	Ependymoma, NOS	other/unknown	30-59mm	Only one side	Gross total resection	85	Alive
429	0-19	Female	White	Ependymoma, NOS	ST	60mm+	Only one side	Gross total resection	112	Alive
432	20-49	Male	White	Ependymoma, NOS	PF	10-29mm	Bilateral	Partial resection	78	Alive
434	0-19	Male	White	Ependymoma, NOS	PF	30-59mm	Bilateral	Gross total resection	36	Dead
439	0-19	Female	White	Ependymoma, anaplastic	PF	unknown	Bilateral	Gross total resection	21	Alive
440	50+	Male	Other	Ependymoma, NOS	other/unknown	unknown	Bilateral	No surgery/Biopsy only	7	Dead
442	20-49	Male	White	Ependymoma, anaplastic	ST	30-59mm	Only one side	Gross total resection	143	Alive
443	0-19	Female	White	Ependymoma, NOS	other/unknown	30-59mm	Only one side	Gross total resection	6	Alive
447	20-49	Female	White	Ependymoma, NOS	other/unknown	unknown	Only one side	Gross total resection	18	Alive
448	0-19	Female	White	Ependymoma, anaplastic	ST	30-59mm	Only one side	Gross total resection	66	Alive
449	0-19	Male	White	Ependymoma, anaplastic	PF	30-59mm	Bilateral	Gross total resection	97	Alive
450	0-19	Male	White	Ependymoma, NOS	PF	unknown	Bilateral	Gross total resection	4	Alive
451	0-19	Male	Other	Ependymoma, anaplastic	other/unknown	unknown	Bilateral	Partial resection	18	Alive
452	20-49	Male	White	Ependymoma, anaplastic	ST	10-29mm	Only one side	Gross total resection	87	Alive
453	0-19	Female	White	Ependymoma, anaplastic	ST	unknown	Only one side	Gross total resection	10	Alive
454	0-19	Female	White	Ependymoma, NOS	ST	60mm+	Bilateral	Gross total resection	39	Alive
455	0-19	Male	White	Ependymoma, NOS	other/unknown	30-59mm	Bilateral	Partial resection	68	Alive
456	20-49	Male	Other	Ependymoma, anaplastic	ST	unknown	Only one side	Gross total resection	10	Alive
457	0-19	Female	White	Ependymoma, anaplastic	ST	30-59mm	Only one side	Gross total resection	33	Alive
461	50+	Male	White	Ependymoma, NOS	other/unknown	10-29mm	Bilateral	Gross total resection	2	Dead
462	0-19	Female	White	Ependymoma, anaplastic	ST	60mm+	Only one side	Gross total resection	30	Dead
464	0-19	Male	Other	Ependymoma, anaplastic	ST	unknown	Bilateral	No surgery/Biopsy only	33	Dead
465	20-49	Female	White	Ependymoma, NOS	other/unknown	10-29mm	Bilateral	Gross total resection	76	Alive
466	20-49	Female	Black	Ependymoma, anaplastic	ST	unknown	Only one side	Gross total resection	23	Dead
468	0-19	Male	White	Ependymoma, NOS	other/unknown	unknown	Bilateral	Gross total resection	208	Alive
471	0-19	Female	Other	Ependymoma, NOS	ST	10-29mm	Only one side	Partial resection	69	Alive
472	20-49	Female	White	Ependymoma, NOS	PF	unknown	Bilateral	No surgery/Biopsy only	223	Alive
473	0-19	Male	White	Ependymoma, anaplastic	PF	unknown	Bilateral	Gross total resection	220	Alive
474	50+	Female	White	Ependymoma, NOS	other/unknown	60mm+	Bilateral	No surgery/Biopsy only	88	Alive
475	0-19	Female	White	Ependymoma, NOS	PF	unknown	Bilateral	Gross total resection	200	Alive
477	0-19	Female	White	Ependymoma, anaplastic	other/unknown	unknown	Bilateral	Gross total resection	205	Alive
479	20-49	Male	White	Ependymoma, anaplastic	ST	10-29mm	Only one side	Gross total resection	55	Alive
480	0-19	Female	White	Ependymoma, NOS	PF	unknown	Bilateral	Gross total resection	212	Alive
481	20-49	Female	White	Ependymoma, NOS	PF	10-29mm	Bilateral	Gross total resection	74	Alive
482	50+	Female	Other	Ependymoma, NOS	other/unknown	unknown	Bilateral	Gross total resection	17	Dead
484	0-19	Female	White	Ependymoma, NOS	other/unknown	unknown	Only one side	Gross total resection	226	Alive
485	20-49	Female	White	Ependymoma, anaplastic	ST	unknown	Bilateral	Gross total resection	37	Dead
486	0-19	Male	White	Ependymoma, NOS	PF	60mm+	Bilateral	Partial resection	30	Dead
488	50+	Female	White	Ependymoma, NOS	PF	unknown	Bilateral	No surgery/Biopsy only	189	Dead
490	0-19	Female	White	Ependymoma, NOS	PF	unknown	Bilateral	Gross total resection	215	Alive
491	0-19	Female	White	Ependymoma, anaplastic	other/unknown	60mm+	Bilateral	Gross total resection	41	Alive
492	20-49	Female	White	Ependymoma, anaplastic	other/unknown	unknown	Bilateral	Partial resection	19	Dead
494	0-19	Male	White	Ependymoma, anaplastic	other/unknown	unknown	Bilateral	Gross total resection	22	Dead
495	0-19	Male	Black	Ependymoma, anaplastic	PF	unknown	Bilateral	Gross total resection	22	Dead
497	20-49	Female	White	Ependymoma, NOS	other/unknown	unknown	Only one side	Gross total resection	55	Alive
498	20-49	Female	White	Ependymoma, NOS	other/unknown	30-59mm	Bilateral	Gross total resection	76	Alive
499	0-19	Male	White	Ependymoma, anaplastic	PF	30-59mm	Bilateral	Gross total resection	62	Alive
500	0-19	Male	White	Ependymoma, NOS	PF	30-59mm	Bilateral	Gross total resection	78	Alive
501	0-19	Female	White	Ependymoma, anaplastic	PF	unknown	Bilateral	Gross total resection	52	Dead
502	20-49	Female	White	Ependymoma, anaplastic	ST	60mm+	Only one side	Gross total resection	36	Alive
504	0-19	Male	White	Ependymoma, anaplastic	PF	unknown	Bilateral	No surgery/Biopsy only	108	Dead
507	50+	Female	White	Myxopapillary ependymoma	other/unknown	unknown	Bilateral	No surgery/Biopsy only	196	Alive
508	50+	Female	White	Ependymoma, anaplastic	PF	unknown	Bilateral	Partial resection	23	Dead
509	50+	Female	White	Ependymoma, NOS	ST	unknown	Bilateral	Gross total resection	62	Dead
510	20-49	Male	White	Ependymoma, NOS	other/unknown	unknown	Bilateral	Gross total resection	196	Alive
512	0-19	Female	White	Ependymoma, NOS	PF	unknown	Bilateral	Partial resection	191	Alive
513	50+	Male	White	Ependymoma, NOS	PF	unknown	Bilateral	No surgery/Biopsy only	154	Dead
515	20-49	Male	White	Ependymoma, NOS	ST	60mm+	Only one side	No surgery/Biopsy only	37	Dead
516	50+	Male	White	Ependymoma, NOS	PF	60mm+	Bilateral	Gross total resection	63	Alive
519	50+	Female	White	Ependymoma, NOS	PF	30-59mm	Bilateral	Gross total resection	93	Alive
520	0-19	Female	White	Ependymoma, anaplastic	ST	60mm+	Only one side	Partial resection	59	Alive
522	50+	Female	White	Ependymoma, NOS	PF	unknown	Only one side	Gross total resection	198	Alive
525	0-19	Female	White	Ependymoma, anaplastic	other/unknown	60mm+	Bilateral	Gross total resection	58	Alive
526	0-19	Male	White	Ependymoma, anaplastic	PF	30-59mm	Bilateral	Gross total resection	43	Alive
527	0-19	Male	Other	Ependymoma, NOS	ST	unknown	Only one side	Gross total resection	183	Alive
528	0-19	Male	Black	Ependymoma, anaplastic	PF	unknown	Bilateral	Gross total resection	23	Dead
529	20-49	Male	Black	Ependymoma, NOS	other/unknown	10-29mm	Bilateral	Gross total resection	43	Alive
530	20-49	Female	Black	Ependymoma, anaplastic	PF	unknown	Bilateral	No surgery/Biopsy only	168	Dead
531	20-49	Female	White	Myxopapillary ependymoma	PF	unknown	Bilateral	Partial resection	133	Dead
532	0-19	Female	Black	Ependymoma, NOS	ST	unknown	Bilateral	Gross total resection	75	Dead
534	0-19	Male	White	Ependymoma, NOS	other/unknown	unknown	Bilateral	Gross total resection	16	Dead
535	20-49	Female	Other	Ependymoma, NOS	other/unknown	unknown	Bilateral	Partial resection	186	Alive
536	0-19	Male	White	Ependymoma, NOS	PF	30-59mm	Bilateral	Partial resection	14	Dead
537	50+	Male	Black	Ependymoma, NOS	other/unknown	10-29mm	Bilateral	No surgery/Biopsy only	73	Alive
540	50+	Male	White	Ependymoma, NOS	PF	30-59mm	Bilateral	Gross total resection	39	Dead
541	20-49	Male	White	Myxopapillary ependymoma	PF	30-59mm	Bilateral	Gross total resection	173	Alive
542	0-19	Male	White	Ependymoma, anaplastic	other/unknown	30-59mm	Bilateral	Gross total resection	123	Alive
543	0-19	Female	White	Ependymoma, anaplastic	PF	60mm+	Bilateral	Gross total resection	78	Dead
544	20-49	Female	White	Ependymoma, NOS	ST	10-29mm	Only one side	Gross total resection	60	Dead
545	0-19	Female	Other	Ependymoma, anaplastic	PF	30-59mm	Bilateral	Gross total resection	56	Dead
546	20-49	Male	White	Ependymoma, anaplastic	ST	30-59mm	Only one side	Partial resection	41	Alive
547	0-19	Male	White	Ependymoma, anaplastic	other/unknown	unknown	Bilateral	Gross total resection	33	Alive
548	20-49	Male	White	Ependymoma, NOS	other/unknown	unknown	Bilateral	Partial resection	29	Alive
549	0-19	Female	Black	Ependymoma, NOS	PF	30-59mm	Bilateral	Gross total resection	168	Alive
550	0-19	Female	White	Ependymoma, anaplastic	other/unknown	unknown	Bilateral	Partial resection	16	Alive
551	0-19	Female	White	Ependymoma, anaplastic	other/unknown	unknown	Bilateral	Gross total resection	14	Alive
552	0-19	Male	White	Ependymoma, NOS	PF	60mm+	Bilateral	Gross total resection	50	Alive
553	0-19	Male	Black	Ependymoma, anaplastic	ST	30-59mm	Only one side	Gross total resection	11	Dead
554	0-19	Male	White	Ependymoma, NOS	PF	60mm+	Bilateral	Gross total resection	51	Alive
555	0-19	Female	Black	Ependymoma, anaplastic	other/unknown	60mm+	Bilateral	Gross total resection	170	Alive
556	0-19	Male	White	Ependymoma, anaplastic	PF	30-59mm	Bilateral	Partial resection	16	Dead
557	0-19	Female	Other	Ependymoma, NOS	PF	60mm+	Bilateral	No surgery/Biopsy only	168	Alive
558	0-19	Male	Other	Ependymoma, NOS	PF	30-59mm	Bilateral	No surgery/Biopsy only	105	Alive
559	0-19	Female	White	Ependymoma, anaplastic	ST	unknown	Only one side	Gross total resection	22	Alive
560	20-49	Male	White	Ependymoma, anaplastic	ST	60mm+	Bilateral	Gross total resection	42	Dead
561	20-49	Female	White	Ependymoma, anaplastic	ST	60mm+	Only one side	Partial resection	6	Alive
562	50+	Female	White	Ependymoma, anaplastic	ST	unknown	Only one side	No surgery/Biopsy only	21	Alive
564	50+	Female	White	Ependymoma, NOS	other/unknown	10-29mm	Bilateral	Gross total resection	167	Alive
565	0-19	Male	White	Ependymoma, anaplastic	other/unknown	unknown	Bilateral	Gross total resection	7	Alive
567	0-19	Male	White	Ependymoma, anaplastic	PF	unknown	Bilateral	Gross total resection	5	Alive
569	0-19	Male	Black	Ependymoma, anaplastic	other/unknown	30-59mm	Bilateral	Partial resection	43	Alive
570	20-49	Male	White	Ependymoma, anaplastic	ST	30-59mm	Bilateral	No surgery/Biopsy only	4	Dead
571	0-19	Male	White	Ependymoma, anaplastic	PF	30-59mm	Bilateral	Gross total resection	27	Dead
572	20-49	Male	White	Ependymoma, anaplastic	ST	unknown	Only one side	Gross total resection	5	Alive
574	50+	Female	White	Ependymoma, NOS	PF	10-29mm	Bilateral	No surgery/Biopsy only	124	Alive
575	0-19	Male	White	Ependymoma, NOS	PF	30-59mm	Bilateral	Gross total resection	154	Alive
577	0-19	Male	White	Ependymoma, NOS	ST	30-59mm	Only one side	Gross total resection	98	Dead
578	0-19	Female	Black	Ependymoma, NOS	PF	unknown	Bilateral	Partial resection	59	Dead
579	20-49	Male	White	Ependymoma, NOS	other/unknown	10-29mm	Bilateral	No surgery/Biopsy only	41	Alive
580	0-19	Male	White	Ependymoma, NOS	PF	unknown	Only one side	Partial resection	6	Dead
581	0-19	Female	White	Ependymoma, NOS	ST	unknown	Bilateral	Partial resection	218	Alive
583	20-49	Female	White	Ependymoma, NOS	other/unknown	30-59mm	Bilateral	Gross total resection	152	Alive
585	50+	Female	Other	Myxopapillary ependymoma	other/unknown	60mm+	Bilateral	Partial resection	156	Alive
587	0-19	Male	Black	Ependymoma, NOS	other/unknown	30-59mm	Bilateral	Partial resection	153	Alive
591	0-19	Female	White	Ependymoma, NOS	PF	unknown	Bilateral	Gross total resection	24	Dead
592	20-49	Female	Black	Ependymoma, NOS	PF	30-59mm	Bilateral	Gross total resection	152	Alive
593	50+	Female	White	Ependymoma, NOS	other/unknown	unknown	Bilateral	Partial resection	219	Alive
594	50+	Female	White	Ependymoma, NOS	ST	30-59mm	Only one side	Partial resection	8	Dead
595	0-19	Male	Black	Ependymoma, NOS	PF	30-59mm	Bilateral	Gross total resection	35	Dead
597	0-19	Male	Black	Ependymoma, anaplastic	PF	60mm+	Bilateral	Gross total resection	122	Alive
598	0-19	Male	White	Ependymoma, NOS	PF	10-29mm	Bilateral	Gross total resection	151	Alive
603	20-49	Female	White	Ependymoma, NOS	other/unknown	unknown	Bilateral	Gross total resection	205	Alive
605	0-19	Female	White	Ependymoma, NOS	PF	30-59mm	Bilateral	Gross total resection	32	Dead
606	50+	Male	White	Ependymoma, anaplastic	other/unknown	unknown	Bilateral	Partial resection	16	Dead
607	0-19	Female	White	Ependymoma, anaplastic	PF	unknown	Bilateral	Partial resection	204	Alive
608	20-49	Male	White	Ependymoma, NOS	other/unknown	10-29mm	Bilateral	Partial resection	141	Alive
609	20-49	Female	Black	Ependymoma, NOS	ST	30-59mm	Only one side	Gross total resection	78	Dead
612	0-19	Male	Black	Ependymoma, NOS	PF	30-59mm	Bilateral	Partial resection	22	Dead
613	0-19	Male	Other	Ependymoma, NOS	PF	30-59mm	Bilateral	Gross total resection	147	Alive
615	50+	Male	White	Ependymoma, anaplastic	PF	unknown	Bilateral	Gross total resection	214	Dead
616	0-19	Male	White	Ependymoma, NOS	other/unknown	60mm+	Bilateral	Gross total resection	143	Alive
617	20-49	Male	White	Ependymoma, anaplastic	ST	unknown	Bilateral	Gross total resection	203	Alive
619	20-49	Male	Other	Ependymoma, NOS	PF	unknown	Bilateral	Gross total resection	185	Alive
621	50+	Female	White	Ependymoma, NOS	ST	30-59mm	Bilateral	Partial resection	142	Alive
623	20-49	Female	White	Ependymoma, anaplastic	ST	unknown	Only one side	Gross total resection	25	Alive
625	0-19	Male	White	Ependymoma, anaplastic	ST	60mm+	Only one side	Gross total resection	42	Dead
626	0-19	Male	White	Ependymoma, NOS	PF	60mm+	Bilateral	Gross total resection	138	Alive
627	0-19	Male	White	Ependymoma, NOS	PF	10-29mm	Bilateral	Gross total resection	11	Dead
628	0-19	Female	White	Ependymoma, NOS	ST	60mm+	Only one side	Gross total resection	23	Dead
630	0-19	Female	White	Ependymoma, anaplastic	other/unknown	60mm+	Only one side	Gross total resection	149	Alive
631	0-19	Female	Other	Ependymoma, NOS	PF	30-59mm	Bilateral	Partial resection	52	Dead
634	50+	Male	White	Ependymoma, NOS	PF	30-59mm	Bilateral	Gross total resection	73	Dead
635	20-49	Male	White	Ependymoma, NOS	PF	10-29mm	Bilateral	Gross total resection	131	Alive
639	20-49	Female	Black	Ependymoma, anaplastic	ST	30-59mm	Only one side	Gross total resection	51	Dead
641	0-19	Female	White	Ependymoma, anaplastic	other/unknown	unknown	Bilateral	Gross total resection	24	Alive
642	20-49	Male	White	Ependymoma, NOS	ST	60mm+	Only one side	Gross total resection	11	Dead
644	0-19	Male	White	Ependymoma, anaplastic	other/unknown	60mm+	Bilateral	No surgery/Biopsy only	4	Dead
645	20-49	Female	White	Ependymoma, NOS	PF	10-29mm	Bilateral	Gross total resection	125	Alive
646	50+	Male	White	Ependymoma, NOS	other/unknown	10-29mm	Bilateral	Partial resection	128	Alive
647	50+	Male	White	Ependymoma, NOS	other/unknown	60mm+	Bilateral	No surgery/Biopsy only	12	Dead
648	0-19	Female	White	Ependymoma, NOS	other/unknown	60mm+	Bilateral	Gross total resection	58	Dead
649	0-19	Female	White	Ependymoma, anaplastic	ST	10-29mm	Only one side	Gross total resection	47	Alive
651	20-49	Female	Other	Ependymoma, NOS	PF	unknown	Bilateral	Gross total resection	19	Alive
652	50+	Male	White	Ependymoma, NOS	other/unknown	unknown	Only one side	Gross total resection	3	Alive
653	20-49	Female	White	Ependymoma, anaplastic	other/unknown	30-59mm	Bilateral	No surgery/Biopsy only	20	Dead
654	0-19	Male	White	Ependymoma, NOS	ST	10-29mm	Only one side	Gross total resection	116	Alive
655	20-49	Male	White	Ependymoma, NOS	PF	unknown	Bilateral	Gross total resection	17	Alive
656	20-49	Female	White	Ependymoma, anaplastic	ST	unknown	Only one side	Partial resection	103	Alive
657	0-19	Male	White	Ependymoma, anaplastic	ST	30-59mm	Only one side	No surgery/Biopsy only	101	Alive
658	0-19	Male	White	Ependymoma, anaplastic	ST	60mm+	Only one side	No surgery/Biopsy only	126	Alive
659	0-19	Male	Black	Ependymoma, anaplastic	PF	unknown	Bilateral	Partial resection	16	Alive
660	0-19	Male	White	Ependymoma, NOS	PF	30-59mm	Bilateral	Partial resection	119	Alive
661	50+	Female	White	Ependymoma, anaplastic	ST	60mm+	Bilateral	No surgery/Biopsy only	46	Dead
662	50+	Male	White	Ependymoma, NOS	PF	30-59mm	Bilateral	Partial resection	19	Dead
663	0-19	Female	White	Ependymoma, NOS	ST	30-59mm	Only one side	Gross total resection	123	Alive
666	20-49	Male	White	Ependymoma, NOS	other/unknown	30-59mm	Bilateral	Partial resection	5	Alive
667	20-49	Female	White	Ependymoma, NOS	other/unknown	0-9mm	Bilateral	Partial resection	115	Alive
668	0-19	Female	Other	Ependymoma, NOS	other/unknown	60mm+	Bilateral	Gross total resection	39	Dead
669	50+	Male	White	Ependymoma, NOS	other/unknown	0-9mm	Bilateral	No surgery/Biopsy only	1	Dead
670	0-19	Female	Other	Ependymoma, anaplastic	ST	unknown	Only one side	Gross total resection	8	Alive
671	0-19	Female	White	Ependymoma, anaplastic	other/unknown	30-59mm	Bilateral	Gross total resection	68	Dead
673	20-49	Female	Black	Ependymoma, NOS	PF	30-59mm	Bilateral	Partial resection	103	Alive
674	50+	Female	Other	Ependymoma, NOS	PF	60mm+	Bilateral	Gross total resection	113	Alive
676	20-49	Female	White	Ependymoma, NOS	PF	60mm+	Bilateral	Partial resection	168	Alive
678	0-19	Female	White	Ependymoma, NOS	PF	30-59mm	Bilateral	No surgery/Biopsy only	104	Alive
679	0-19	Male	White	Ependymoma, NOS	PF	60mm+	Bilateral	No surgery/Biopsy only	15	Dead
680	0-19	Female	White	Ependymoma, anaplastic	PF	30-59mm	Only one side	No surgery/Biopsy only	28	Dead
681	0-19	Female	White	Ependymoma, NOS	PF	10-29mm	Bilateral	Gross total resection	47	Dead
682	0-19	Male	White	Ependymoma, anaplastic	PF	60mm+	Bilateral	Gross total resection	108	Alive
684	20-49	Female	White	Ependymoma, NOS	ST	30-59mm	Only one side	No surgery/Biopsy only	104	Alive
685	20-49	Female	White	Ependymoma, NOS	PF	30-59mm	Bilateral	No surgery/Biopsy only	106	Alive
686	0-19	Male	White	Ependymoma, NOS	other/unknown	60mm+	Bilateral	No surgery/Biopsy only	28	Alive
687	0-19	Male	White	Ependymoma, anaplastic	ST	unknown	Only one side	Gross total resection	18	Alive
688	50+	Male	White	Ependymoma, NOS	other/unknown	unknown	Bilateral	Gross total resection	15	Alive
689	0-19	Female	White	Ependymoma, NOS	other/unknown	60mm+	Only one side	Gross total resection	84	Alive
691	50+	Female	White	Ependymoma, NOS	ST	unknown	Only one side	Gross total resection	19	Alive
692	20-49	Male	Black	Ependymoma, NOS	PF	60mm+	Bilateral	Partial resection	22	Dead
693	0-19	Male	White	Ependymoma, anaplastic	ST	unknown	Only one side	Partial resection	5	Alive
694	0-19	Male	Black	Ependymoma, anaplastic	PF	60mm+	Only one side	Gross total resection	5	Dead
695	20-49	Female	White	Ependymoma, NOS	PF	60mm+	Bilateral	No surgery/Biopsy only	89	Alive
697	0-19	Female	White	Ependymoma, NOS	PF	60mm+	Only one side	Gross total resection	92	Alive
699	0-19	Male	Other	Ependymoma, anaplastic	ST	unknown	Only one side	Partial resection	19	Alive
701	0-19	Male	White	Ependymoma, NOS	other/unknown	unknown	Bilateral	Partial resection	6	Alive
702	50+	Male	White	Ependymoma, NOS	PF	10-29mm	Bilateral	Partial resection	72	Alive
706	0-19	Male	White	Ependymoma, NOS	PF	60mm+	Bilateral	Gross total resection	169	Alive
707	0-19	Female	White	Myxopapillary ependymoma	ST	60mm+	Only one side	Gross total resection	92	Alive
708	20-49	Female	White	Ependymoma, NOS	PF	unknown	Bilateral	Gross total resection	14	Alive
709	20-49	Female	White	Ependymoma, anaplastic	ST	60mm+	Only one side	Partial resection	91	Alive
710	20-49	Female	White	Ependymoma, anaplastic	ST	30-59mm	Only one side	Gross total resection	90	Alive
711	50+	Female	White	Ependymoma, anaplastic	other/unknown	30-59mm	Bilateral	No surgery/Biopsy only	132	Dead
713	0-19	Male	White	Ependymoma, NOS	ST	30-59mm	Only one side	Gross total resection	86	Dead
714	50+	Male	White	Ependymoma, NOS	PF	30-59mm	Bilateral	Partial resection	52	Dead
715	0-19	Female	Black	Ependymoma, anaplastic	other/unknown	30-59mm	Bilateral	Partial resection	45	Alive
716	0-19	Male	White	Ependymoma, anaplastic	other/unknown	60mm+	Bilateral	Partial resection	3	Dead
717	50+	Female	White	Ependymoma, NOS	other/unknown	0-9mm	Bilateral	No surgery/Biopsy only	82	Alive
718	0-19	Male	White	Ependymoma, anaplastic	ST	30-59mm	Only one side	Gross total resection	84	Alive
719	20-49	Male	Black	Ependymoma, NOS	ST	30-59mm	Only one side	Gross total resection	164	Alive
721	20-49	Male	White	Ependymoma, NOS	other/unknown	10-29mm	Bilateral	No surgery/Biopsy only	12	Dead
722	0-19	Male	White	Ependymoma, NOS	PF	30-59mm	Bilateral	Gross total resection	41	Alive
723	20-49	Male	White	Ependymoma, anaplastic	ST	60mm+	Only one side	Partial resection	9	Dead
725	20-49	Female	Other	Ependymoma, NOS	PF	30-59mm	Bilateral	No surgery/Biopsy only	127	Alive
726	0-19	Female	White	Ependymoma, anaplastic	ST	60mm+	Only one side	Gross total resection	3	Alive
727	50+	Female	White	Myxopapillary ependymoma	PF	30-59mm	Only one side	No surgery/Biopsy only	36	Alive
728	0-19	Female	White	Ependymoma, NOS	ST	60mm+	Only one side	Partial resection	76	Alive
729	0-19	Female	White	Ependymoma, anaplastic	ST	unknown	Only one side	Gross total resection	6	Alive
731	20-49	Female	Other	Ependymoma, NOS	ST	unknown	Only one side	Gross total resection	22	Alive
732	50+	Male	Other	Ependymoma, anaplastic	PF	30-59mm	Bilateral	No surgery/Biopsy only	10	Dead
733	0-19	Female	White	Ependymoma, NOS	PF	unknown	Bilateral	Partial resection	24	Dead
734	50+	Female	White	Ependymoma, NOS	PF	unknown	Bilateral	No surgery/Biopsy only	28	Alive
735	20-49	Male	White	Ependymoma, NOS	other/unknown	60mm+	Bilateral	Partial resection	70	Alive
736	0-19	Female	White	Ependymoma, anaplastic	other/unknown	30-59mm	Bilateral	Gross total resection	69	Alive
739	50+	Female	Other	Ependymoma, anaplastic	ST	30-59mm	Only one side	Gross total resection	177	Alive
740	50+	Male	White	Ependymoma, anaplastic	other/unknown	30-59mm	Bilateral	No surgery/Biopsy only	91	Dead
741	20-49	Male	White	Ependymoma, anaplastic	other/unknown	unknown	Only one side	Gross total resection	7	Alive
742	0-19	Female	Other	Ependymoma, anaplastic	ST	60mm+	Only one side	Gross total resection	58	Alive
743	0-19	Male	White	Ependymoma, NOS	PF	unknown	Bilateral	Partial resection	221	Alive
745	0-19	Female	White	Ependymoma, NOS	PF	30-59mm	Bilateral	Partial resection	64	Alive
747	20-49	Female	White	Ependymoma, NOS	PF	unknown	Bilateral	Partial resection	210	Alive
748	50+	Female	White	Ependymoma, NOS	PF	30-59mm	Bilateral	Partial resection	60	Alive
749	0-19	Female	White	Ependymoma, NOS	other/unknown	unknown	Only one side	Gross total resection	5	Alive
750	50+	Male	White	Ependymoma, NOS	PF	10-29mm	Bilateral	Gross total resection	62	Alive
751	0-19	Female	White	Ependymoma, NOS	PF	30-59mm	Only one side	Partial resection	63	Alive
752	20-49	Female	White	Ependymoma, NOS	other/unknown	unknown	Bilateral	Gross total resection	20	Alive
754	0-19	Female	White	Ependymoma, anaplastic	other/unknown	60mm+	Only one side	Gross total resection	61	Alive
755	0-19	Female	Black	Ependymoma, NOS	PF	unknown	Bilateral	Gross total resection	209	Alive
756	20-49	Male	Black	Ependymoma, NOS	other/unknown	30-59mm	Bilateral	No surgery/Biopsy only	59	Alive
757	50+	Female	White	Ependymoma, anaplastic	ST	30-59mm	Only one side	Gross total resection	46	Dead
758	0-19	Female	White	Ependymoma, anaplastic	other/unknown	30-59mm	Bilateral	Gross total resection	57	Alive
759	20-49	Male	White	Ependymoma, NOS	other/unknown	10-29mm	Bilateral	No surgery/Biopsy only	66	Alive
760	20-49	Male	White	Ependymoma, NOS	ST	10-29mm	Only one side	Gross total resection	56	Alive
761	0-19	Female	White	Ependymoma, NOS	PF	unknown	Bilateral	Partial resection	220	Alive
763	0-19	Female	Other	Ependymoma, anaplastic	PF	10-29mm	Only one side	Gross total resection	46	Alive
764	0-19	Male	White	Ependymoma, NOS	PF	30-59mm	Bilateral	No surgery/Biopsy only	52	Alive
765	50+	Male	White	Ependymoma, NOS	other/unknown	unknown	Bilateral	No surgery/Biopsy only	7	Alive
766	0-19	Female	White	Ependymoma, anaplastic	PF	unknown	Bilateral	Gross total resection	5	Alive
769	0-19	Female	Black	Ependymoma, NOS	ST	10-29mm	Only one side	Gross total resection	49	Alive
770	50+	Male	White	Ependymoma, NOS	PF	unknown	Bilateral	Gross total resection	2	Alive
771	50+	Male	Black	Ependymoma, NOS	PF	10-29mm	Only one side	Gross total resection	50	Alive
772	20-49	Male	White	Ependymoma, anaplastic	other/unknown	30-59mm	Bilateral	Gross total resection	10	Dead
773	50+	Male	White	Ependymoma, NOS	PF	60mm+	Bilateral	No surgery/Biopsy only	51	Alive
774	20-49	Female	White	Ependymoma, NOS	other/unknown	60mm+	Bilateral	No surgery/Biopsy only	43	Alive
776	50+	Female	White	Ependymoma, anaplastic	other/unknown	10-29mm	Only one side	Partial resection	27	Dead
777	0-19	Male	Other	Ependymoma, anaplastic	PF	30-59mm	Bilateral	Gross total resection	43	Alive
779	20-49	Female	White	Ependymoma, anaplastic	PF	unknown	Bilateral	Gross total resection	2	Dead
780	0-19	Female	White	Ependymoma, anaplastic	PF	30-59mm	Bilateral	Gross total resection	42	Alive
784	20-49	Female	White	Ependymoma, NOS	other/unknown	30-59mm	Bilateral	Gross total resection	39	Alive
785	20-49	Male	Other	Ependymoma, NOS	other/unknown	60mm+	Bilateral	Partial resection	61	Alive
786	20-49	Female	White	Ependymoma, NOS	ST	10-29mm	Bilateral	Gross total resection	123	Alive
788	50+	Female	White	Ependymoma, anaplastic	ST	unknown	Bilateral	Partial resection	128	Dead
789	0-19	Male	White	Ependymoma, NOS	PF	unknown	Bilateral	Partial resection	91	Dead
790	0-19	Male	Other	Ependymoma, anaplastic	PF	30-59mm	Bilateral	Gross total resection	37	Alive
792	20-49	Female	White	Ependymoma, NOS	PF	unknown	Bilateral	Gross total resection	225	Alive
794	0-19	Male	Other	Ependymoma, NOS	other/unknown	unknown	Only one side	Gross total resection	33	Alive
795	0-19	Female	White	Ependymoma, NOS	ST	unknown	Only one side	No surgery/Biopsy only	34	Dead
796	0-19	Male	White	Ependymoma, NOS	ST	unknown	Bilateral	No surgery/Biopsy only	144	Dead
798	0-19	Female	White	Ependymoma, anaplastic	PF	unknown	Bilateral	Gross total resection	30	Alive
799	20-49	Female	White	Ependymoma, NOS	PF	unknown	Bilateral	Gross total resection	224	Alive
800	20-49	Male	White	Ependymoma, NOS	other/unknown	unknown	Bilateral	Gross total resection	1	Alive
802	20-49	Male	White	Ependymoma, anaplastic	ST	30-59mm	Only one side	No surgery/Biopsy only	30	Dead
804	20-49	Male	White	Ependymoma, anaplastic	ST	unknown	Only one side	No surgery/Biopsy only	10	Dead
805	20-49	Male	Other	Ependymoma, NOS	other/unknown	unknown	Bilateral	Partial resection	28	Alive
806	20-49	Female	White	Ependymoma, anaplastic	ST	30-59mm	Only one side	No surgery/Biopsy only	38	Alive
810	50+	Male	White	Ependymoma, NOS	PF	unknown	Bilateral	No surgery/Biopsy only	14	Dead
812	0-19	Female	White	Ependymoma, NOS	other/unknown	unknown	Bilateral	Gross total resection	212	Alive
813	0-19	Female	White	Ependymoma, NOS	other/unknown	unknown	Bilateral	Partial resection	23	Alive
814	0-19	Male	Other	Ependymoma, NOS	PF	60mm+	Bilateral	Partial resection	122	Alive
816	50+	Female	Black	Ependymoma, NOS	other/unknown	60mm+	Bilateral	Partial resection	76	Alive
817	0-19	Male	White	Ependymoma, anaplastic	PF	unknown	Bilateral	No surgery/Biopsy only	21	Alive
820	20-49	Male	White	Ependymoma, NOS	other/unknown	unknown	Bilateral	No surgery/Biopsy only	209	Alive
822	50+	Female	White	Ependymoma, NOS	other/unknown	unknown	Bilateral	Partial resection	6	Alive
823	20-49	Male	White	Ependymoma, anaplastic	other/unknown	unknown	Only one side	No surgery/Biopsy only	17	Alive
824	20-49	Female	White	Ependymoma, NOS	other/unknown	60mm+	Bilateral	No surgery/Biopsy only	27	Dead
825	20-49	Male	White	Ependymoma, NOS	PF	unknown	Bilateral	No surgery/Biopsy only	196	Alive
826	50+	Male	Black	Ependymoma, NOS	other/unknown	unknown	Bilateral	Partial resection	14	Alive
827	20-49	Female	White	Ependymoma, NOS	other/unknown	unknown	Bilateral	Partial resection	14	Alive
828	20-49	Female	White	Ependymoma, NOS	PF	unknown	Bilateral	No surgery/Biopsy only	194	Alive
829	50+	Female	White	Ependymoma, NOS	ST	unknown	Bilateral	Gross total resection	56	Dead
830	0-19	Male	White	Ependymoma, NOS	PF	unknown	Bilateral	Gross total resection	85	Dead
831	20-49	Male	White	Ependymoma, NOS	other/unknown	unknown	Only one side	Partial resection	13	Alive
833	0-19	Male	Other	Ependymoma, anaplastic	ST	unknown	Only one side	Gross total resection	11	Alive
834	0-19	Male	White	Ependymoma, anaplastic	ST	unknown	Bilateral	Gross total resection	45	Dead
835	50+	Female	White	Ependymoma, NOS	other/unknown	unknown	Bilateral	Gross total resection	13	Dead
836	20-49	Male	Other	Ependymoma, anaplastic	ST	60mm+	Only one side	No surgery/Biopsy only	122	Alive
837	0-19	Male	White	Ependymoma, anaplastic	PF	unknown	Bilateral	Partial resection	8	Alive
838	50+	Male	White	Ependymoma, NOS	other/unknown	60mm+	Bilateral	No surgery/Biopsy only	111	Alive
839	50+	Male	White	Ependymoma, NOS	PF	unknown	Bilateral	Partial resection	184	Alive
841	0-19	Male	White	Ependymoma, NOS	PF	unknown	Bilateral	Gross total resection	2	Alive
842	0-19	Male	White	Ependymoma, NOS	other/unknown	unknown	Bilateral	No surgery/Biopsy only	181	Alive
845	20-49	Male	Black	Ependymoma, NOS	other/unknown	unknown	Bilateral	Gross total resection	185	Alive
847	0-19	Female	Other	Ependymoma, anaplastic	other/unknown	unknown	Only one side	Partial resection	6	Alive
848	20-49	Female	Black	Myxopapillary ependymoma	PF	30-59mm	Bilateral	Gross total resection	174	Alive
849	0-19	Male	White	Ependymoma, anaplastic	other/unknown	unknown	Bilateral	No surgery/Biopsy only	3	Alive
850	0-19	Male	White	Ependymoma, anaplastic	other/unknown	unknown	Only one side	No surgery/Biopsy only	2	Alive
853	20-49	Male	White	Ependymoma, NOS	other/unknown	unknown	Bilateral	Gross total resection	57	Alive
854	20-49	Male	White	Ependymoma, NOS	PF	unknown	Bilateral	No surgery/Biopsy only	223	Alive
855	20-49	Male	White	Ependymoma, anaplastic	ST	60mm+	Only one side	Gross total resection	46	Dead
856	0-19	Male	White	Ependymoma, anaplastic	PF	30-59mm	Bilateral	Gross total resection	76	Alive
857	20-49	Female	White	Ependymoma, NOS	PF	unknown	Bilateral	No surgery/Biopsy only	182	Alive
859	20-49	Female	White	Ependymoma, NOS	other/unknown	10-29mm	Bilateral	No surgery/Biopsy only	84	Dead
860	50+	Male	White	Ependymoma, NOS	PF	unknown	Bilateral	No surgery/Biopsy only	93	Dead
861	20-49	Male	White	Ependymoma, NOS	other/unknown	30-59mm	Bilateral	Partial resection	179	Alive
862	0-19	Male	White	Ependymoma, NOS	PF	unknown	Bilateral	No surgery/Biopsy only	19	Dead
863	50+	Female	White	Ependymoma, NOS	other/unknown	unknown	Bilateral	Gross total resection	2	Dead
864	0-19	Female	Black	Ependymoma, NOS	other/unknown	60mm+	Bilateral	No surgery/Biopsy only	121	Dead
866	0-19	Male	White	Ependymoma, anaplastic	PF	unknown	Bilateral	No surgery/Biopsy only	84	Dead
868	20-49	Male	White	Ependymoma, NOS	ST	30-59mm	Only one side	Gross total resection	177	Alive
869	50+	Male	White	Ependymoma, NOS	ST	60mm+	Only one side	Partial resection	2	Dead
870	0-19	Male	White	Ependymoma, NOS	PF	60mm+	Bilateral	Gross total resection	179	Alive
871	0-19	Male	White	Ependymoma, anaplastic	other/unknown	unknown	Only one side	Partial resection	41	Dead
873	50+	Male	White	Ependymoma, anaplastic	ST	unknown	Bilateral	No surgery/Biopsy only	2	Dead
874	50+	Female	Black	Ependymoma, anaplastic	other/unknown	unknown	Bilateral	Partial resection	1	Dead
875	50+	Male	White	Ependymoma, NOS	other/unknown	unknown	Bilateral	Partial resection	113	Dead
876	20-49	Female	White	Ependymoma, NOS	other/unknown	30-59mm	Bilateral	Gross total resection	116	Alive
878	50+	Male	White	Ependymoma, NOS	PF	unknown	Bilateral	Gross total resection	209	Alive
879	20-49	Female	White	Ependymoma, NOS	other/unknown	unknown	Bilateral	Gross total resection	209	Alive
880	0-19	Female	White	Ependymoma, NOS	PF	unknown	Bilateral	Gross total resection	14	Dead
881	0-19	Female	Black	Ependymoma, NOS	other/unknown	60mm+	Bilateral	No surgery/Biopsy only	47	Dead
882	50+	Male	White	Ependymoma, NOS	PF	unknown	Bilateral	Gross total resection	2	Dead
884	50+	Female	White	Ependymoma, NOS	other/unknown	60mm+	Bilateral	No surgery/Biopsy only	2	Dead
885	0-19	Male	White	Ependymoma, NOS	PF	30-59mm	Bilateral	Gross total resection	177	Alive
888	50+	Male	White	Ependymoma, NOS	other/unknown	30-59mm	Bilateral	Partial resection	165	Dead
889	20-49	Female	White	Ependymoma, NOS	PF	30-59mm	Bilateral	Partial resection	174	Alive
890	0-19	Male	White	Ependymoma, NOS	PF	unknown	Bilateral	Partial resection	38	Dead
892	50+	Female	White	Ependymoma, NOS	PF	60mm+	Bilateral	Gross total resection	14	Dead
893	50+	Female	White	Ependymoma, NOS	other/unknown	30-59mm	Bilateral	Gross total resection	3	Dead
894	20-49	Male	White	Ependymoma, anaplastic	PF	unknown	Only one side	No surgery/Biopsy only	1	Dead
895	50+	Male	White	Ependymoma, NOS	PF	10-29mm	Bilateral	Partial resection	18	Dead
896	0-19	Male	White	Myxopapillary ependymoma	PF	unknown	Bilateral	Partial resection	227	Alive
897	0-19	Female	Black	Ependymoma, NOS	PF	unknown	Bilateral	Gross total resection	59	Dead
898	50+	Male	White	Ependymoma, NOS	other/unknown	unknown	Bilateral	Gross total resection	1	Dead
900	20-49	Female	Other	Ependymoma, anaplastic	PF	unknown	Bilateral	Gross total resection	216	Alive
901	50+	Male	Black	Ependymoma, anaplastic	ST	unknown	Bilateral	Partial resection	17	Dead
903	0-19	Male	White	Ependymoma, NOS	other/unknown	unknown	Bilateral	Gross total resection	103	Dead
904	0-19	Male	White	Ependymoma, NOS	other/unknown	unknown	Bilateral	Gross total resection	43	Dead
905	20-49	Female	White	Ependymoma, NOS	PF	30-59mm	Bilateral	No surgery/Biopsy only	142	Alive
907	20-49	Female	White	Ependymoma, anaplastic	ST	unknown	Bilateral	Gross total resection	208	Alive
908	0-19	Male	Other	Ependymoma, NOS	other/unknown	60mm+	Bilateral	Gross total resection	170	Alive
909	0-19	Female	Black	Ependymoma, anaplastic	ST	30-59mm	Only one side	Gross total resection	133	Alive
911	0-19	Female	White	Ependymoma, NOS	PF	60mm+	Bilateral	No surgery/Biopsy only	159	Alive
912	0-19	Female	White	Ependymoma, NOS	PF	30-59mm	Bilateral	Gross total resection	166	Alive
917	0-19	Male	White	Ependymoma, NOS	other/unknown	unknown	Bilateral	Gross total resection	210	Alive
918	0-19	Male	White	Ependymoma, NOS	other/unknown	unknown	Bilateral	Gross total resection	203	Alive
920	0-19	Male	White	Ependymoma, NOS	PF	unknown	Bilateral	Gross total resection	201	Alive
921	20-49	Male	Black	Ependymoma, NOS	other/unknown	unknown	Bilateral	Gross total resection	201	Alive
922	0-19	Male	White	Ependymoma, anaplastic	ST	unknown	Bilateral	Gross total resection	199	Alive
924	50+	Female	Other	Ependymoma, anaplastic	ST	60mm+	Only one side	Gross total resection	8	Dead
925	50+	Female	White	Ependymoma, NOS	PF	60mm+	Bilateral	Partial resection	35	Dead
926	50+	Female	White	Ependymoma, NOS	PF	60mm+	Bilateral	Partial resection	107	Dead
927	20-49	Male	White	Ependymoma, anaplastic	other/unknown	unknown	Only one side	Partial resection	17	Dead
929	0-19	Male	Other	Ependymoma, anaplastic	PF	unknown	Bilateral	Gross total resection	35	Dead
930	0-19	Male	White	Ependymoma, NOS	other/unknown	60mm+	Bilateral	Partial resection	155	Alive
931	0-19	Male	White	Ependymoma, NOS	PF	30-59mm	Bilateral	Gross total resection	153	Alive
932	50+	Male	White	Ependymoma, NOS	PF	60mm+	Bilateral	Partial resection	145	Alive
933	20-49	Female	White	Ependymoma, NOS	PF	30-59mm	Bilateral	Gross total resection	151	Alive
934	50+	Female	White	Ependymoma, NOS	PF	10-29mm	Bilateral	Gross total resection	148	Alive
935	20-49	Female	Black	Ependymoma, NOS	PF	10-29mm	Bilateral	No surgery/Biopsy only	143	Alive
936	20-49	Female	White	Ependymoma, NOS	PF	unknown	Bilateral	Partial resection	152	Dead
937	20-49	Female	White	Ependymoma, anaplastic	ST	unknown	Bilateral	Gross total resection	44	Dead
938	0-19	Male	White	Ependymoma, anaplastic	other/unknown	unknown	Bilateral	Gross total resection	36	Dead
941	0-19	Male	White	Ependymoma, NOS	PF	unknown	Bilateral	Gross total resection	227	Alive
942	0-19	Male	White	Ependymoma, anaplastic	other/unknown	unknown	Bilateral	Gross total resection	220	Alive
944	50+	Male	White	Ependymoma, NOS	PF	unknown	Bilateral	Gross total resection	77	Dead
947	0-19	Male	White	Ependymoma, NOS	ST	10-29mm	Only one side	Partial resection	151	Alive
949	0-19	Male	Other	Ependymoma, NOS	PF	30-59mm	Bilateral	Gross total resection	141	Alive
950	0-19	Male	Other	Ependymoma, anaplastic	ST	unknown	Bilateral	Partial resection	36	Dead
952	0-19	Female	White	Ependymoma, NOS	ST	30-59mm	Only one side	No surgery/Biopsy only	153	Alive
953	20-49	Female	White	Ependymoma, anaplastic	PF	60mm+	Bilateral	No surgery/Biopsy only	161	Alive
954	50+	Male	White	Ependymoma, NOS	other/unknown	unknown	Bilateral	Gross total resection	42	Dead
957	50+	Male	White	Ependymoma, anaplastic	ST	30-59mm	Only one side	Gross total resection	17	Dead
958	50+	Male	Black	Ependymoma, NOS	PF	30-59mm	Bilateral	Partial resection	136	Dead
959	50+	Female	White	Ependymoma, NOS	PF	unknown	Bilateral	No surgery/Biopsy only	68	Dead
960	20-49	Female	White	Ependymoma, NOS	PF	30-59mm	Bilateral	Gross total resection	140	Alive
961	50+	Female	White	Ependymoma, NOS	PF	10-29mm	Bilateral	Gross total resection	114	Alive
962	50+	Male	White	Ependymoma, NOS	other/unknown	unknown	Bilateral	Partial resection	1	Dead
963	50+	Male	White	Ependymoma, NOS	PF	30-59mm	Bilateral	No surgery/Biopsy only	12	Dead
964	0-19	Male	White	Ependymoma, anaplastic	other/unknown	unknown	Bilateral	Gross total resection	52	Dead
967	20-49	Male	White	Ependymoma, anaplastic	PF	unknown	Bilateral	Partial resection	9	Dead
968	20-49	Male	Black	Ependymoma, NOS	other/unknown	30-59mm	Bilateral	Gross total resection	136	Alive
969	0-19	Female	White	Ependymoma, anaplastic	other/unknown	unknown	Bilateral	Gross total resection	198	Alive
971	50+	Male	White	Ependymoma, NOS	PF	30-59mm	Bilateral	Partial resection	127	Alive
972	0-19	Female	White	Ependymoma, NOS	other/unknown	30-59mm	Bilateral	Partial resection	128	Alive
973	0-19	Female	White	Ependymoma, anaplastic	other/unknown	unknown	Bilateral	Gross total resection	93	Dead
975	20-49	Female	White	Ependymoma, NOS	PF	unknown	Bilateral	Gross total resection	199	Alive
976	0-19	Male	White	Ependymoma, NOS	other/unknown	unknown	Only one side	Gross total resection	201	Alive
978	0-19	Male	White	Ependymoma, anaplastic	PF	unknown	Bilateral	Partial resection	34	Dead
979	20-49	Male	White	Ependymoma, NOS	ST	unknown	Bilateral	No surgery/Biopsy only	227	Alive
980	20-49	Male	White	Ependymoma, NOS	PF	30-59mm	Bilateral	No surgery/Biopsy only	148	Alive
981	50+	Male	White	Ependymoma, NOS	other/unknown	30-59mm	Bilateral	Gross total resection	122	Alive
982	0-19	Female	White	Ependymoma, NOS	PF	30-59mm	Bilateral	Partial resection	27	Dead
986	0-19	Male	White	Ependymoma, NOS	PF	30-59mm	Bilateral	Gross total resection	121	Alive
987	0-19	Male	Other	Ependymoma, NOS	other/unknown	unknown	Bilateral	Gross total resection	188	Alive
988	20-49	Female	White	Ependymoma, NOS	PF	60mm+	Bilateral	Partial resection	22	Alive
989	0-19	Male	White	Ependymoma, NOS	other/unknown	unknown	Bilateral	Gross total resection	188	Alive
990	20-49	Female	White	Ependymoma, NOS	other/unknown	unknown	Bilateral	Gross total resection	46	Dead
991	0-19	Female	White	Ependymoma, anaplastic	other/unknown	60mm+	Bilateral	Gross total resection	103	Dead
992	50+	Male	White	Ependymoma, NOS	other/unknown	30-59mm	Bilateral	Gross total resection	3	Dead
994	0-19	Male	Other	Ependymoma, anaplastic	PF	unknown	Bilateral	Gross total resection	193	Alive
995	0-19	Male	White	Ependymoma, NOS	PF	unknown	Bilateral	Gross total resection	194	Alive
997	50+	Male	White	Ependymoma, anaplastic	ST	unknown	Bilateral	Partial resection	19	Dead
999	0-19	Female	Black	Ependymoma, NOS	other/unknown	60mm+	Bilateral	No surgery/Biopsy only	134	Alive
1000	20-49	Female	White	Ependymoma, NOS	other/unknown	unknown	Bilateral	Gross total resection	191	Alive
1002	50+	Female	White	Ependymoma, NOS	other/unknown	30-59mm	Bilateral	Partial resection	117	Alive
1004	20-49	Male	White	Ependymoma, NOS	other/unknown	30-59mm	Bilateral	Partial resection	115	Alive
1005	0-19	Female	White	Ependymoma, anaplastic	other/unknown	unknown	Only one side	Gross total resection	175	Alive
1007	0-19	Female	White	Ependymoma, NOS	PF	unknown	Bilateral	Gross total resection	190	Alive
1008	20-49	Female	White	Ependymoma, NOS	other/unknown	60mm+	Bilateral	Partial resection	173	Alive
1009	0-19	Male	Black	Myxopapillary ependymoma	other/unknown	unknown	Bilateral	No surgery/Biopsy only	214	Alive
1011	20-49	Female	White	Ependymoma, NOS	PF	unknown	Bilateral	Gross total resection	185	Alive
1012	0-19	Female	White	Ependymoma, NOS	other/unknown	60mm+	Bilateral	No surgery/Biopsy only	123	Alive
1013	20-49	Female	White	Ependymoma, NOS	PF	unknown	Bilateral	Partial resection	176	Alive
1014	0-19	Male	White	Ependymoma, NOS	PF	60mm+	Bilateral	Gross total resection	113	Alive
1015	0-19	Female	White	Ependymoma, anaplastic	ST	10-29mm	Only one side	No surgery/Biopsy only	62	Dead
1016	0-19	Female	White	Ependymoma, anaplastic	other/unknown	60mm+	Bilateral	Gross total resection	110	Alive
1017	20-49	Female	White	Ependymoma, anaplastic	other/unknown	unknown	Bilateral	Partial resection	29	Dead
1020	0-19	Male	White	Ependymoma, NOS	other/unknown	unknown	Bilateral	No surgery/Biopsy only	214	Alive
1021	20-49	Male	White	Ependymoma, NOS	PF	60mm+	Bilateral	No surgery/Biopsy only	129	Alive
1022	20-49	Male	White	Ependymoma, NOS	PF	unknown	Bilateral	Partial resection	178	Alive
1023	50+	Male	Black	Ependymoma, NOS	PF	30-59mm	Bilateral	Gross total resection	109	Alive
1024	0-19	Male	White	Ependymoma, NOS	PF	30-59mm	Bilateral	Gross total resection	36	Alive
1025	0-19	Female	White	Ependymoma, anaplastic	other/unknown	unknown	Bilateral	Gross total resection	183	Alive
1026	0-19	Female	White	Ependymoma, NOS	other/unknown	unknown	Bilateral	Partial resection	180	Alive
1027	20-49	Male	White	Myxopapillary ependymoma	other/unknown	unknown	Bilateral	Gross total resection	190	Alive
1028	0-19	Female	White	Ependymoma, NOS	PF	unknown	Bilateral	Gross total resection	183	Alive
1030	50+	Male	White	Ependymoma, NOS	PF	10-29mm	Bilateral	Gross total resection	93	Alive
1031	50+	Female	White	Ependymoma, NOS	PF	30-59mm	Bilateral	Partial resection	107	Alive
1033	0-19	Male	White	Ependymoma, NOS	PF	30-59mm	Bilateral	Gross total resection	172	Alive
1034	0-19	Female	White	Ependymoma, NOS	other/unknown	30-59mm	Bilateral	Partial resection	24	Dead
1035	0-19	Male	White	Ependymoma, anaplastic	ST	30-59mm	Only one side	Gross total resection	98	Alive
1036	0-19	Female	Black	Ependymoma, NOS	other/unknown	unknown	Bilateral	Gross total resection	32	Dead
1037	0-19	Male	Black	Ependymoma, anaplastic	PF	30-59mm	Bilateral	Gross total resection	84	Dead
1039	0-19	Female	White	Ependymoma, anaplastic	ST	60mm+	Only one side	Gross total resection	103	Alive
1040	50+	Male	White	Ependymoma, anaplastic	other/unknown	unknown	Bilateral	No surgery/Biopsy only	3	Dead
1042	50+	Male	White	Ependymoma, NOS	other/unknown	30-59mm	Bilateral	Partial resection	52	Alive
1043	50+	Male	White	Ependymoma, NOS	PF	10-29mm	Bilateral	Gross total resection	96	Alive
1046	0-19	Male	White	Ependymoma, NOS	PF	10-29mm	Bilateral	Gross total resection	169	Alive
1049	0-19	Female	White	Ependymoma, anaplastic	other/unknown	30-59mm	Bilateral	Gross total resection	19	Dead
1053	50+	Male	Other	Ependymoma, NOS	PF	10-29mm	Bilateral	Partial resection	23	Dead
1054	20-49	Male	Other	Ependymoma, anaplastic	ST	60mm+	Only one side	Partial resection	46	Dead
1055	20-49	Female	White	Ependymoma, anaplastic	ST	unknown	Bilateral	No surgery/Biopsy only	206	Alive
1056	50+	Male	White	Ependymoma, anaplastic	ST	30-59mm	Only one side	Gross total resection	13	Dead
1059	50+	Male	White	Ependymoma, NOS	other/unknown	60mm+	Bilateral	Partial resection	105	Alive
1061	50+	Female	White	Ependymoma, NOS	ST	60mm+	Only one side	No surgery/Biopsy only	114	Dead
1062	50+	Female	Black	Ependymoma, anaplastic	PF	30-59mm	Bilateral	Gross total resection	33	Dead
1064	20-49	Male	Black	Ependymoma, anaplastic	ST	30-59mm	Only one side	Partial resection	107	Alive
1066	20-49	Male	White	Ependymoma, anaplastic	ST	30-59mm	Only one side	Gross total resection	59	Dead
1067	50+	Female	White	Ependymoma, NOS	other/unknown	30-59mm	Bilateral	Gross total resection	82	Alive
1068	20-49	Male	White	Ependymoma, anaplastic	ST	30-59mm	Only one side	Gross total resection	37	Dead
1070	0-19	Female	White	Ependymoma, NOS	PF	30-59mm	Bilateral	Gross total resection	78	Alive
1072	0-19	Female	White	Ependymoma, anaplastic	PF	60mm+	Bilateral	Gross total resection	173	Alive
1074	0-19	Male	Black	Ependymoma, NOS	PF	60mm+	Bilateral	Partial resection	121	Dead
1075	0-19	Male	Other	Ependymoma, NOS	PF	60mm+	Bilateral	Gross total resection	174	Alive
1076	50+	Male	White	Ependymoma, NOS	other/unknown	30-59mm	Bilateral	No surgery/Biopsy only	1	Dead
1077	0-19	Female	White	Ependymoma, anaplastic	ST	unknown	Bilateral	Gross total resection	194	Alive
1078	50+	Female	Black	Ependymoma, NOS	PF	30-59mm	Bilateral	Partial resection	51	Dead
1079	20-49	Female	White	Ependymoma, NOS	other/unknown	60mm+	Bilateral	Partial resection	179	Alive
1080	0-19	Male	White	Ependymoma, NOS	other/unknown	60mm+	Bilateral	Partial resection	71	Alive
1082	0-19	Female	White	Ependymoma, anaplastic	ST	10-29mm	Only one side	Gross total resection	16	Dead
1083	50+	Male	White	Ependymoma, anaplastic	ST	unknown	Bilateral	No surgery/Biopsy only	9	Dead
1084	0-19	Female	White	Ependymoma, NOS	PF	30-59mm	Bilateral	Gross total resection	169	Alive
1085	50+	Male	White	Ependymoma, NOS	PF	10-29mm	Bilateral	Partial resection	80	Dead
1087	0-19	Female	White	Ependymoma, NOS	other/unknown	30-59mm	Bilateral	Gross total resection	69	Alive
1089	0-19	Male	White	Ependymoma, anaplastic	other/unknown	60mm+	Bilateral	Partial resection	165	Alive
1091	20-49	Male	White	Ependymoma, anaplastic	ST	60mm+	Only one side	Gross total resection	13	Dead
1093	50+	Female	White	Ependymoma, NOS	PF	30-59mm	Bilateral	Partial resection	56	Dead
1095	20-49	Male	White	Ependymoma, anaplastic	PF	60mm+	Bilateral	Gross total resection	64	Alive
1096	0-19	Male	White	Ependymoma, NOS	ST	30-59mm	Only one side	Gross total resection	140	Alive
1097	20-49	Female	White	Ependymoma, anaplastic	other/unknown	60mm+	Bilateral	Partial resection	6	Dead
1098	50+	Female	White	Ependymoma, NOS	PF	30-59mm	Bilateral	Gross total resection	111	Dead
1102	20-49	Male	White	Ependymoma, NOS	other/unknown	30-59mm	Bilateral	Gross total resection	139	Alive
1104	50+	Male	White	Ependymoma, NOS	PF	30-59mm	Bilateral	Gross total resection	46	Dead
1105	50+	Male	White	Ependymoma, NOS	PF	10-29mm	Bilateral	Gross total resection	136	Alive
1106	0-19	Male	White	Ependymoma, NOS	ST	30-59mm	Only one side	Partial resection	4	Dead
1107	20-49	Male	White	Ependymoma, NOS	PF	30-59mm	Bilateral	Partial resection	134	Alive
1108	0-19	Female	White	Ependymoma, anaplastic	ST	60mm+	Only one side	Gross total resection	136	Alive
1109	0-19	Female	White	Ependymoma, NOS	PF	30-59mm	Bilateral	Partial resection	77	Alive
1110	20-49	Female	White	Ependymoma, NOS	other/unknown	unknown	Bilateral	Gross total resection	208	Alive
1111	0-19	Female	White	Ependymoma, anaplastic	other/unknown	30-59mm	Bilateral	Gross total resection	132	Alive
1114	50+	Female	White	Ependymoma, NOS	PF	30-59mm	Bilateral	Partial resection	130	Alive
1116	0-19	Female	White	Ependymoma, anaplastic	PF	60mm+	Bilateral	Gross total resection	117	Dead
1117	50+	Female	White	Ependymoma, NOS	PF	30-59mm	Bilateral	Gross total resection	133	Alive
1118	50+	Female	White	Ependymoma, NOS	other/unknown	30-59mm	Bilateral	Partial resection	42	Dead
1120	50+	Female	White	Ependymoma, NOS	PF	10-29mm	Bilateral	Gross total resection	132	Alive
1121	0-19	Female	Other	Ependymoma, anaplastic	PF	unknown	Bilateral	Partial resection	70	Dead
1122	20-49	Male	White	Ependymoma, NOS	other/unknown	30-59mm	Bilateral	Partial resection	127	Alive
1124	20-49	Male	White	Ependymoma, anaplastic	ST	10-29mm	Only one side	Gross total resection	126	Alive
1126	0-19	Male	White	Ependymoma, NOS	other/unknown	60mm+	Bilateral	Gross total resection	115	Alive
1128	0-19	Female	White	Ependymoma, NOS	PF	30-59mm	Bilateral	Gross total resection	89	Dead
1129	20-49	Female	White	Ependymoma, NOS	PF	30-59mm	Bilateral	Partial resection	126	Alive
1130	50+	Male	White	Ependymoma, anaplastic	other/unknown	60mm+	Bilateral	No surgery/Biopsy only	27	Dead
1131	0-19	Male	White	Ependymoma, NOS	other/unknown	0-9mm	Bilateral	Gross total resection	105	Alive
1133	20-49	Female	White	Ependymoma, NOS	ST	unknown	Only one side	No surgery/Biopsy only	72	Alive
1134	50+	Male	Black	Ependymoma, NOS	PF	60mm+	Bilateral	Gross total resection	53	Alive
1135	0-19	Female	White	Ependymoma, anaplastic	PF	30-59mm	Bilateral	No surgery/Biopsy only	121	Alive
1136	50+	Male	White	Ependymoma, NOS	other/unknown	60mm+	Bilateral	No surgery/Biopsy only	7	Dead
1137	20-49	Male	White	Ependymoma, anaplastic	ST	60mm+	Only one side	Gross total resection	123	Alive
1138	0-19	Male	White	Ependymoma, anaplastic	ST	60mm+	Only one side	Gross total resection	86	Alive
1139	50+	Female	White	Ependymoma, NOS	other/unknown	30-59mm	Bilateral	No surgery/Biopsy only	121	Alive
1140	20-49	Male	White	Ependymoma, NOS	PF	60mm+	Bilateral	Gross total resection	120	Alive
1141	20-49	Female	White	Ependymoma, NOS	PF	10-29mm	Bilateral	Gross total resection	120	Alive
1143	50+	Male	White	Ependymoma, NOS	PF	60mm+	Bilateral	Partial resection	1	Dead
1144	20-49	Female	White	Ependymoma, anaplastic	PF	30-59mm	Only one side	No surgery/Biopsy only	43	Dead
1145	0-19	Male	White	Ependymoma, NOS	other/unknown	60mm+	Bilateral	No surgery/Biopsy only	62	Dead
1146	50+	Male	White	Ependymoma, NOS	other/unknown	10-29mm	Bilateral	Partial resection	125	Alive
1147	0-19	Female	White	Ependymoma, anaplastic	PF	30-59mm	Bilateral	Partial resection	117	Alive
1148	50+	Male	White	Ependymoma, NOS	PF	60mm+	Bilateral	Gross total resection	119	Alive
1149	50+	Male	White	Ependymoma, NOS	other/unknown	30-59mm	Bilateral	Partial resection	106	Dead
1150	20-49	Male	White	Ependymoma, NOS	ST	10-29mm	Only one side	No surgery/Biopsy only	116	Alive
1152	50+	Female	White	Ependymoma, NOS	other/unknown	30-59mm	Bilateral	Gross total resection	104	Dead
1153	0-19	Female	Black	Ependymoma, anaplastic	ST	60mm+	Only one side	Gross total resection	21	Dead
1154	20-49	Female	White	Ependymoma, anaplastic	ST	60mm+	Only one side	Gross total resection	111	Alive
1155	0-19	Female	White	Ependymoma, NOS	PF	60mm+	Bilateral	Partial resection	82	Alive
1156	0-19	Male	White	Ependymoma, NOS	other/unknown	60mm+	Bilateral	Partial resection	112	Alive
1157	0-19	Female	White	Ependymoma, NOS	PF	30-59mm	Bilateral	Gross total resection	112	Alive
1159	0-19	Male	White	Ependymoma, NOS	PF	30-59mm	Bilateral	Gross total resection	111	Alive
1160	50+	Male	White	Ependymoma, NOS	other/unknown	60mm+	Bilateral	No surgery/Biopsy only	86	Dead
1161	20-49	Male	Black	Ependymoma, NOS	PF	60mm+	Bilateral	Partial resection	71	Dead
1162	50+	Male	White	Ependymoma, anaplastic	ST	60mm+	Only one side	No surgery/Biopsy only	1	Dead
1166	0-19	Male	White	Ependymoma, NOS	PF	30-59mm	Bilateral	Gross total resection	77	Alive
1168	20-49	Female	White	Ependymoma, NOS	ST	10-29mm	Only one side	Partial resection	97	Alive
1170	0-19	Male	White	Ependymoma, anaplastic	ST	30-59mm	Only one side	No surgery/Biopsy only	25	Dead
1171	50+	Male	White	Ependymoma, NOS	other/unknown	60mm+	Only one side	No surgery/Biopsy only	2	Dead
1172	0-19	Female	White	Ependymoma, anaplastic	PF	60mm+	Bilateral	Gross total resection	50	Dead
1173	0-19	Female	White	Ependymoma, NOS	PF	30-59mm	Bilateral	Gross total resection	65	Alive
1174	20-49	Male	White	Ependymoma, NOS	PF	60mm+	Bilateral	Partial resection	114	Alive
1177	20-49	Male	White	Ependymoma, NOS	other/unknown	30-59mm	Bilateral	No surgery/Biopsy only	81	Alive
1178	0-19	Male	White	Ependymoma, anaplastic	PF	10-29mm	Only one side	No surgery/Biopsy only	53	Alive
1179	20-49	Female	White	Ependymoma, NOS	PF	10-29mm	Bilateral	No surgery/Biopsy only	62	Alive
1180	20-49	Male	White	Ependymoma, NOS	other/unknown	10-29mm	Bilateral	Partial resection	103	Alive
1181	0-19	Male	Other	Ependymoma, anaplastic	ST	60mm+	Only one side	Partial resection	14	Dead
1182	0-19	Male	White	Ependymoma, anaplastic	PF	30-59mm	Bilateral	Gross total resection	51	Dead
1183	0-19	Male	White	Ependymoma, NOS	ST	60mm+	Only one side	Gross total resection	94	Dead
1184	50+	Female	White	Ependymoma, anaplastic	other/unknown	60mm+	Bilateral	Gross total resection	104	Alive
1185	20-49	Female	White	Ependymoma, anaplastic	ST	unknown	Only one side	Partial resection	22	Alive
1186	20-49	Male	White	Ependymoma, NOS	other/unknown	30-59mm	Only one side	Gross total resection	99	Alive
1187	50+	Male	White	Ependymoma, NOS	PF	30-59mm	Bilateral	Partial resection	55	Dead
1189	20-49	Male	White	Ependymoma, NOS	PF	60mm+	Bilateral	No surgery/Biopsy only	104	Alive
1190	50+	Female	White	Ependymoma, anaplastic	PF	30-59mm	Bilateral	Partial resection	7	Dead
1191	0-19	Male	Black	Ependymoma, anaplastic	other/unknown	60mm+	Bilateral	Gross total resection	16	Dead
1192	0-19	Female	Black	Ependymoma, anaplastic	other/unknown	60mm+	Bilateral	Gross total resection	39	Alive
1193	20-49	Male	White	Ependymoma, NOS	PF	60mm+	Only one side	Partial resection	45	Alive
1194	0-19	Male	White	Ependymoma, anaplastic	other/unknown	60mm+	Bilateral	Gross total resection	61	Alive
1197	0-19	Male	White	Ependymoma, NOS	PF	60mm+	Only one side	Partial resection	25	Dead
1198	0-19	Female	White	Ependymoma, NOS	other/unknown	30-59mm	Bilateral	Gross total resection	99	Alive
1199	50+	Female	White	Ependymoma, anaplastic	ST	60mm+	Only one side	Gross total resection	15	Dead
1201	0-19	Male	White	Ependymoma, NOS	other/unknown	60mm+	Only one side	Gross total resection	64	Alive
1203	20-49	Male	White	Ependymoma, NOS	PF	30-59mm	Bilateral	Gross total resection	26	Dead
1205	20-49	Female	White	Ependymoma, NOS	other/unknown	10-29mm	Bilateral	Gross total resection	95	Alive
1206	0-19	Male	White	Ependymoma, NOS	ST	10-29mm	Only one side	Gross total resection	94	Alive
1208	20-49	Male	Other	Ependymoma, anaplastic	PF	30-59mm	Only one side	No surgery/Biopsy only	21	Dead
1209	20-49	Female	White	Ependymoma, anaplastic	ST	60mm+	Only one side	No surgery/Biopsy only	94	Alive
1210	0-19	Female	White	Ependymoma, anaplastic	other/unknown	30-59mm	Bilateral	Gross total resection	92	Alive
1211	20-49	Female	Other	Ependymoma, NOS	other/unknown	30-59mm	Only one side	No surgery/Biopsy only	62	Dead
1213	50+	Female	White	Ependymoma, NOS	other/unknown	10-29mm	Only one side	No surgery/Biopsy only	102	Alive
1214	0-19	Female	White	Ependymoma, anaplastic	other/unknown	60mm+	Bilateral	Partial resection	29	Dead
1215	20-49	Female	Black	Ependymoma, NOS	other/unknown	30-59mm	Bilateral	Gross total resection	68	Dead
1219	20-49	Male	White	Ependymoma, NOS	PF	30-59mm	Bilateral	No surgery/Biopsy only	84	Alive
1220	0-19	Female	White	Ependymoma, NOS	PF	10-29mm	Bilateral	Gross total resection	64	Alive
1222	0-19	Female	White	Ependymoma, anaplastic	other/unknown	60mm+	Bilateral	Partial resection	56	Alive
1224	0-19	Female	White	Ependymoma, anaplastic	ST	60mm+	Only one side	Partial resection	86	Alive
1225	20-49	Female	White	Ependymoma, NOS	other/unknown	10-29mm	Bilateral	No surgery/Biopsy only	30	Dead
1226	50+	Male	White	Ependymoma, NOS	other/unknown	60mm+	Bilateral	Gross total resection	2	Alive
1228	0-19	Female	White	Ependymoma, anaplastic	other/unknown	60mm+	Only one side	Partial resection	81	Alive
1229	0-19	Female	White	Ependymoma, anaplastic	PF	30-59mm	Bilateral	Gross total resection	49	Alive
1231	0-19	Female	White	Ependymoma, anaplastic	PF	60mm+	Only one side	Partial resection	80	Alive
1232	20-49	Male	White	Ependymoma, NOS	PF	30-59mm	Bilateral	Gross total resection	73	Alive
1233	0-19	Male	White	Ependymoma, NOS	PF	60mm+	Bilateral	Partial resection	29	Alive
1234	50+	Female	White	Ependymoma, anaplastic	ST	60mm+	Only one side	Gross total resection	1	Dead
1235	50+	Male	White	Ependymoma, NOS	other/unknown	10-29mm	Bilateral	Gross total resection	11	Dead
1237	50+	Male	Other	Ependymoma, NOS	PF	30-59mm	Bilateral	Partial resection	78	Alive
1238	20-49	Male	White	Ependymoma, anaplastic	ST	60mm+	Only one side	Gross total resection	30	Dead
1239	50+	Female	White	Ependymoma, anaplastic	other/unknown	30-59mm	Only one side	Gross total resection	19	Dead
1240	50+	Female	White	Ependymoma, NOS	other/unknown	30-59mm	Bilateral	Gross total resection	76	Alive
1241	20-49	Male	White	Ependymoma, NOS	PF	30-59mm	Bilateral	Gross total resection	76	Alive
1242	0-19	Female	Other	Ependymoma, anaplastic	other/unknown	60mm+	Bilateral	No surgery/Biopsy only	56	Dead
1243	0-19	Male	Other	Ependymoma, NOS	PF	30-59mm	Bilateral	Gross total resection	76	Alive
1244	20-49	Female	White	Ependymoma, NOS	PF	30-59mm	Bilateral	Partial resection	75	Alive
1246	20-49	Female	Black	Ependymoma, anaplastic	other/unknown	30-59mm	Bilateral	Gross total resection	73	Alive
1247	50+	Male	White	Ependymoma, NOS	PF	30-59mm	Bilateral	Partial resection	75	Alive
1248	0-19	Male	White	Ependymoma, anaplastic	other/unknown	60mm+	Bilateral	Gross total resection	62	Dead
1249	20-49	Female	Other	Ependymoma, NOS	PF	60mm+	Bilateral	Gross total resection	78	Alive
1250	20-49	Female	White	Ependymoma, anaplastic	other/unknown	30-59mm	Bilateral	Gross total resection	76	Alive
1252	50+	Male	White	Ependymoma, NOS	PF	10-29mm	Bilateral	Partial resection	62	Alive
1253	0-19	Male	White	Ependymoma, anaplastic	PF	60mm+	Bilateral	No surgery/Biopsy only	5	Alive
1254	0-19	Female	White	Ependymoma, NOS	PF	10-29mm	Bilateral	No surgery/Biopsy only	69	Alive
1255	20-49	Male	White	Ependymoma, NOS	PF	10-29mm	Bilateral	No surgery/Biopsy only	85	Alive
1256	0-19	Female	White	Ependymoma, NOS	other/unknown	10-29mm	Bilateral	Gross total resection	68	Dead
1257	50+	Male	White	Ependymoma, NOS	PF	30-59mm	Bilateral	No surgery/Biopsy only	61	Alive
1258	50+	Male	White	Ependymoma, NOS	other/unknown	unknown	Bilateral	Partial resection	187	Alive
1259	50+	Female	White	Ependymoma, NOS	other/unknown	10-29mm	Bilateral	No surgery/Biopsy only	71	Alive
1260	0-19	Male	White	Ependymoma, anaplastic	PF	30-59mm	Bilateral	No surgery/Biopsy only	60	Alive
1261	0-19	Male	Black	Ependymoma, anaplastic	ST	30-59mm	Only one side	Gross total resection	65	Alive
1262	0-19	Female	White	Myxopapillary ependymoma	PF	60mm+	Bilateral	Gross total resection	81	Alive
1263	0-19	Male	White	Ependymoma, anaplastic	PF	30-59mm	Bilateral	Partial resection	14	Dead
1264	50+	Female	White	Ependymoma, NOS	other/unknown	30-59mm	Bilateral	Gross total resection	65	Alive
1265	50+	Female	White	Ependymoma, NOS	other/unknown	60mm+	Bilateral	Gross total resection	1	Dead
1266	20-49	Female	White	Ependymoma, anaplastic	ST	60mm+	Bilateral	Partial resection	63	Alive
1267	0-19	Male	White	Ependymoma, anaplastic	other/unknown	60mm+	Only one side	Gross total resection	62	Alive
1272	50+	Female	White	Ependymoma, NOS	ST	10-29mm	Only one side	Gross total resection	11	Dead
1273	20-49	Male	White	Ependymoma, anaplastic	other/unknown	30-59mm	Bilateral	Partial resection	61	Alive
1275	0-19	Male	White	Ependymoma, anaplastic	other/unknown	60mm+	Bilateral	Gross total resection	25	Alive
1277	20-49	Female	White	Ependymoma, NOS	PF	30-59mm	Only one side	Gross total resection	58	Alive
1278	20-49	Female	White	Ependymoma, anaplastic	ST	10-29mm	Only one side	Gross total resection	55	Dead
1279	20-49	Male	White	Ependymoma, NOS	other/unknown	30-59mm	Bilateral	Gross total resection	25	Alive
1280	0-19	Female	White	Ependymoma, anaplastic	PF	10-29mm	Bilateral	Gross total resection	65	Alive
1284	0-19	Female	White	Ependymoma, anaplastic	other/unknown	60mm+	Only one side	Gross total resection	11	Dead
1286	0-19	Female	White	Ependymoma, NOS	other/unknown	30-59mm	Bilateral	Gross total resection	44	Alive
1290	0-19	Female	White	Ependymoma, anaplastic	PF	60mm+	Bilateral	Gross total resection	57	Alive
1291	20-49	Male	White	Ependymoma, NOS	PF	30-59mm	Bilateral	Gross total resection	52	Alive
1293	0-19	Female	White	Ependymoma, NOS	ST	30-59mm	Only one side	Partial resection	52	Alive
1295	0-19	Male	White	Ependymoma, anaplastic	ST	60mm+	Only one side	Gross total resection	34	Dead
1296	20-49	Female	White	Ependymoma, anaplastic	ST	10-29mm	Only one side	Gross total resection	61	Alive
1297	20-49	Male	White	Ependymoma, NOS	other/unknown	30-59mm	Bilateral	Partial resection	53	Alive
1298	0-19	Male	White	Ependymoma, NOS	other/unknown	60mm+	Bilateral	Gross total resection	26	Alive
1299	0-19	Female	White	Ependymoma, anaplastic	ST	30-59mm	Only one side	Gross total resection	49	Alive
1300	50+	Male	White	Ependymoma, NOS	PF	10-29mm	Bilateral	Partial resection	42	Alive
1302	0-19	Female	White	Ependymoma, NOS	other/unknown	10-29mm	Only one side	No surgery/Biopsy only	11	Alive
1303	50+	Male	Other	Ependymoma, NOS	other/unknown	30-59mm	Only one side	Gross total resection	22	Alive
1305	0-19	Male	White	Ependymoma, NOS	other/unknown	60mm+	Bilateral	Gross total resection	48	Alive
1306	0-19	Female	White	Ependymoma, anaplastic	ST	60mm+	Only one side	Gross total resection	45	Alive
1309	50+	Male	White	Ependymoma, NOS	other/unknown	10-29mm	Bilateral	No surgery/Biopsy only	47	Alive
1312	20-49	Male	White	Ependymoma, NOS	PF	60mm+	Bilateral	No surgery/Biopsy only	38	Alive
1314	50+	Male	White	Ependymoma, NOS	ST	60mm+	Only one side	Gross total resection	42	Alive
1316	20-49	Male	White	Ependymoma, NOS	PF	60mm+	Bilateral	Partial resection	13	Alive
1317	50+	Male	Black	Ependymoma, NOS	PF	30-59mm	Bilateral	Gross total resection	1	Dead
1318	20-49	Female	Other	Ependymoma, anaplastic	ST	30-59mm	Only one side	Partial resection	47	Alive
1319	0-19	Male	White	Ependymoma, anaplastic	PF	30-59mm	Bilateral	Gross total resection	19	Alive
1320	50+	Male	White	Ependymoma, NOS	PF	10-29mm	Bilateral	Gross total resection	43	Alive
1321	0-19	Male	White	Ependymoma, anaplastic	PF	60mm+	Bilateral	Partial resection	20	Alive
1323	0-19	Male	White	Ependymoma, anaplastic	other/unknown	30-59mm	Bilateral	No surgery/Biopsy only	40	Alive
1324	0-19	Male	White	Ependymoma, anaplastic	PF	30-59mm	Bilateral	Partial resection	40	Alive
1326	0-19	Male	White	Ependymoma, anaplastic	other/unknown	30-59mm	Bilateral	Partial resection	11	Alive
1328	50+	Female	White	Ependymoma, NOS	ST	30-59mm	Only one side	Gross total resection	38	Alive
1330	50+	Male	White	Ependymoma, anaplastic	PF	30-59mm	Bilateral	Partial resection	1	Dead
1331	50+	Female	White	Ependymoma, anaplastic	other/unknown	60mm+	Only one side	Partial resection	25	Alive
1332	20-49	Female	White	Ependymoma, NOS	other/unknown	30-59mm	Only one side	Partial resection	40	Alive
1335	0-19	Male	White	Ependymoma, NOS	PF	60mm+	Bilateral	Gross total resection	71	Dead
1336	0-19	Female	White	Ependymoma, anaplastic	PF	unknown	Bilateral	Gross total resection	31	Alive
1337	20-49	Male	White	Ependymoma, NOS	PF	unknown	Only one side	No surgery/Biopsy only	24	Alive
1338	0-19	Male	White	Ependymoma, anaplastic	other/unknown	unknown	Bilateral	Gross total resection	33	Alive
1339	0-19	Female	Black	Ependymoma, anaplastic	other/unknown	unknown	Bilateral	Gross total resection	28	Alive
1344	0-19	Female	White	Ependymoma, NOS	other/unknown	unknown	Bilateral	No surgery/Biopsy only	18	Alive
1345	20-49	Male	White	Ependymoma, NOS	PF	unknown	Bilateral	Partial resection	29	Alive
1347	50+	Male	Black	Ependymoma, anaplastic	PF	unknown	Bilateral	Partial resection	30	Alive
1352	0-19	Male	White	Ependymoma, NOS	other/unknown	unknown	Bilateral	Gross total resection	17	Alive
1353	50+	Male	White	Ependymoma, NOS	PF	unknown	Bilateral	Partial resection	30	Alive
1355	20-49	Female	White	Ependymoma, NOS	PF	unknown	Bilateral	Gross total resection	28	Alive
1358	20-49	Male	White	Ependymoma, NOS	other/unknown	60mm+	Bilateral	No surgery/Biopsy only	17	Alive
1359	0-19	Female	White	Ependymoma, anaplastic	ST	unknown	Only one side	Gross total resection	21	Alive
1360	0-19	Male	White	Ependymoma, NOS	PF	unknown	Bilateral	Gross total resection	23	Alive
1362	0-19	Male	White	Ependymoma, anaplastic	ST	unknown	Only one side	Gross total resection	20	Alive
1364	50+	Female	White	Ependymoma, NOS	other/unknown	unknown	Bilateral	Gross total resection	4	Alive
1365	0-19	Male	White	Ependymoma, anaplastic	PF	unknown	Bilateral	Gross total resection	11	Alive
1366	0-19	Female	White	Ependymoma, NOS	ST	unknown	Only one side	Partial resection	25	Alive
1367	0-19	Female	White	Ependymoma, anaplastic	other/unknown	unknown	Only one side	Gross total resection	5	Alive
1368	0-19	Male	White	Ependymoma, anaplastic	other/unknown	unknown	Bilateral	No surgery/Biopsy only	13	Dead
1369	0-19	Male	White	Ependymoma, anaplastic	other/unknown	unknown	Bilateral	Partial resection	23	Alive
1371	0-19	Female	White	Ependymoma, anaplastic	PF	unknown	Bilateral	Gross total resection	23	Alive
1372	0-19	Female	Other	Ependymoma, anaplastic	other/unknown	unknown	Only one side	Gross total resection	21	Alive
1373	50+	Male	White	Ependymoma, NOS	other/unknown	unknown	Bilateral	Partial resection	1	Dead
1374	50+	Female	White	Ependymoma, NOS	ST	unknown	Only one side	Gross total resection	21	Alive
1376	0-19	Male	White	Ependymoma, NOS	PF	unknown	Bilateral	Gross total resection	4	Alive
1377	20-49	Female	White	Ependymoma, anaplastic	other/unknown	unknown	Bilateral	No surgery/Biopsy only	18	Alive
1378	50+	Female	White	Ependymoma, NOS	PF	unknown	Bilateral	Gross total resection	10	Alive
1379	50+	Female	White	Ependymoma, NOS	ST	unknown	Only one side	No surgery/Biopsy only	10	Alive
1380	50+	Male	White	Ependymoma, NOS	PF	unknown	Bilateral	No surgery/Biopsy only	13	Alive
1381	20-49	Male	White	Ependymoma, NOS	PF	unknown	Bilateral	Partial resection	3	Alive
1382	0-19	Male	White	Ependymoma, anaplastic	ST	unknown	Only one side	Gross total resection	15	Alive
1383	0-19	Female	White	Ependymoma, NOS	other/unknown	unknown	Bilateral	Gross total resection	2	Alive
1385	20-49	Male	White	Ependymoma, NOS	PF	unknown	Only one side	Gross total resection	3	Alive
1386	0-19	Female	White	Ependymoma, anaplastic	ST	unknown	Only one side	Partial resection	21	Alive
1387	20-49	Male	Other	Ependymoma, NOS	other/unknown	unknown	Only one side	No surgery/Biopsy only	16	Alive
1388	0-19	Female	White	Ependymoma, anaplastic	ST	unknown	Bilateral	No surgery/Biopsy only	9	Alive
1390	20-49	Male	Other	Ependymoma, NOS	other/unknown	unknown	Bilateral	Gross total resection	13	Alive
1392	20-49	Male	White	Ependymoma, anaplastic	PF	unknown	Bilateral	Gross total resection	12	Alive
1394	20-49	Male	Other	Ependymoma, anaplastic	other/unknown	unknown	Bilateral	Gross total resection	14	Alive
1395	20-49	Male	White	Ependymoma, anaplastic	other/unknown	unknown	Only one side	Gross total resection	15	Alive
1396	50+	Male	Other	Ependymoma, NOS	PF	unknown	Only one side	Gross total resection	2	Alive
1397	50+	Male	White	Ependymoma, NOS	PF	unknown	Bilateral	Partial resection	11	Alive
1398	20-49	Female	Other	Ependymoma, NOS	PF	unknown	Bilateral	Partial resection	8	Alive
1399	20-49	Male	White	Ependymoma, NOS	other/unknown	unknown	Bilateral	Partial resection	10	Alive
1400	20-49	Male	White	Ependymoma, NOS	PF	unknown	Only one side	Gross total resection	1	Alive
1401	50+	Male	White	Ependymoma, NOS	PF	unknown	Bilateral	Gross total resection	6	Alive
1403	50+	Male	White	Ependymoma, NOS	other/unknown	unknown	Bilateral	Partial resection	2	Alive
1405	0-19	Female	White	Ependymoma, anaplastic	other/unknown	unknown	Bilateral	Gross total resection	4	Alive
1406	50+	Female	White	Ependymoma, anaplastic	other/unknown	unknown	Bilateral	No surgery/Biopsy only	2	Alive
1407	0-19	Male	White	Ependymoma, NOS	other/unknown	unknown	Bilateral	Gross total resection	1	Alive
1409	0-19	Male	White	Ependymoma, anaplastic	PF	unknown	Bilateral	Gross total resection	1	Alive
1410	0-19	Female	White	Ependymoma, anaplastic	other/unknown	unknown	Bilateral	Partial resection	4	Alive
1411	20-49	Male	White	Ependymoma, NOS	PF	unknown	Bilateral	No surgery/Biopsy only	24	Alive
1412	50+	Female	White	Ependymoma, anaplastic	ST	unknown	Only one side	Gross total resection	1	Alive
1413	0-19	Male	White	Ependymoma, anaplastic	PF	unknown	Bilateral	Gross total resection	2	Alive
1415	20-49	Female	White	Ependymoma, NOS	other/unknown	unknown	Bilateral	Gross total resection	25	Alive
1416	20-49	Male	Black	Ependymoma, anaplastic	other/unknown	unknown	Bilateral	Gross total resection	118	Dead
1417	50+	Male	White	Ependymoma, anaplastic	other/unknown	unknown	Bilateral	Gross total resection	141	Dead
1418	20-49	Female	White	Ependymoma, NOS	PF	unknown	Bilateral	Gross total resection	216	Alive
1420	0-19	Female	White	Ependymoma, NOS	PF	unknown	Bilateral	Partial resection	211	Alive
1421	20-49	Male	White	Ependymoma, NOS	other/unknown	unknown	Bilateral	Gross total resection	209	Alive
1423	50+	Female	White	Ependymoma, anaplastic	ST	unknown	Bilateral	Partial resection	5	Dead
1424	0-19	Male	White	Ependymoma, NOS	other/unknown	unknown	Bilateral	Gross total resection	206	Alive
1425	20-49	Female	White	Ependymoma, NOS	other/unknown	unknown	Bilateral	Gross total resection	200	Alive
1426	0-19	Female	White	Ependymoma, NOS	ST	unknown	Bilateral	Gross total resection	172	Dead
1428	0-19	Male	White	Ependymoma, NOS	other/unknown	unknown	Bilateral	Gross total resection	37	Dead
1429	20-49	Female	White	Ependymoma, NOS	ST	unknown	Bilateral	Gross total resection	188	Alive
1430	0-19	Male	Black	Ependymoma, NOS	PF	unknown	Bilateral	Gross total resection	191	Alive
1431	0-19	Male	White	Ependymoma, NOS	ST	unknown	Bilateral	Gross total resection	6	Dead
1434	0-19	Female	White	Ependymoma, anaplastic	other/unknown	unknown	Bilateral	Gross total resection	192	Alive
1435	0-19	Male	Black	Ependymoma, anaplastic	PF	unknown	Bilateral	Gross total resection	41	Dead
1436	0-19	Male	White	Ependymoma, anaplastic	other/unknown	unknown	Bilateral	Partial resection	5	Dead
1437	20-49	Male	White	Ependymoma, anaplastic	ST	unknown	Bilateral	Gross total resection	7	Dead
1438	0-19	Female	Black	Ependymoma, NOS	ST	unknown	Bilateral	Gross total resection	181	Alive
1440	50+	Female	White	Ependymoma, NOS	ST	60mm+	Only one side	Partial resection	163	Alive
1442	20-49	Male	White	Ependymoma, anaplastic	PF	10-29mm	Bilateral	No surgery/Biopsy only	163	Alive
1443	0-19	Female	White	Ependymoma, anaplastic	ST	60mm+	Only one side	No surgery/Biopsy only	163	Alive
1444	0-19	Male	Black	Ependymoma, NOS	ST	10-29mm	Only one side	No surgery/Biopsy only	158	Alive
1445	50+	Female	White	Ependymoma, NOS	PF	30-59mm	Bilateral	No surgery/Biopsy only	154	Alive
1446	0-19	Female	White	Ependymoma, NOS	PF	60mm+	Bilateral	Gross total resection	155	Alive
1447	0-19	Male	White	Ependymoma, anaplastic	ST	60mm+	Only one side	No surgery/Biopsy only	165	Alive
1448	0-19	Male	White	Ependymoma, NOS	other/unknown	60mm+	Bilateral	Gross total resection	72	Dead
1449	50+	Female	White	Ependymoma, NOS	PF	unknown	Bilateral	Gross total resection	10	Dead
1452	50+	Female	White	Ependymoma, NOS	PF	30-59mm	Bilateral	Gross total resection	149	Alive
1453	50+	Male	White	Ependymoma, NOS	other/unknown	30-59mm	Only one side	Gross total resection	90	Dead
1454	50+	Male	White	Ependymoma, NOS	other/unknown	60mm+	Bilateral	Gross total resection	149	Alive
1455	0-19	Male	White	Ependymoma, NOS	other/unknown	30-59mm	Bilateral	Gross total resection	21	Dead
1456	0-19	Female	White	Ependymoma, NOS	other/unknown	10-29mm	Bilateral	No surgery/Biopsy only	141	Alive
1457	0-19	Male	Black	Myxopapillary ependymoma	PF	30-59mm	Bilateral	No surgery/Biopsy only	138	Alive
1461	0-19	Male	White	Ependymoma, NOS	PF	30-59mm	Bilateral	Partial resection	132	Alive
1462	20-49	Female	White	Ependymoma, anaplastic	PF	60mm+	Bilateral	No surgery/Biopsy only	29	Dead
1463	0-19	Male	White	Ependymoma, anaplastic	other/unknown	30-59mm	Bilateral	No surgery/Biopsy only	39	Dead
1464	20-49	Male	White	Ependymoma, NOS	other/unknown	30-59mm	Bilateral	No surgery/Biopsy only	117	Alive
1465	50+	Female	Black	Ependymoma, NOS	PF	30-59mm	Bilateral	Gross total resection	1	Dead
1468	20-49	Female	White	Ependymoma, NOS	PF	10-29mm	Bilateral	Partial resection	120	Alive
1469	20-49	Female	White	Ependymoma, NOS	ST	30-59mm	Only one side	No surgery/Biopsy only	112	Alive
1470	20-49	Male	White	Ependymoma, NOS	other/unknown	30-59mm	Bilateral	Gross total resection	103	Alive
1473	0-19	Female	White	Ependymoma, anaplastic	other/unknown	60mm+	Bilateral	Partial resection	89	Alive
1474	0-19	Male	White	Ependymoma, anaplastic	ST	60mm+	Only one side	Gross total resection	85	Dead
1476	20-49	Female	White	Ependymoma, NOS	PF	10-29mm	Only one side	No surgery/Biopsy only	93	Alive
1477	20-49	Male	White	Ependymoma, NOS	PF	30-59mm	Bilateral	Gross total resection	87	Alive
1478	0-19	Female	White	Ependymoma, anaplastic	ST	10-29mm	Only one side	Gross total resection	21	Dead
1479	50+	Female	White	Ependymoma, NOS	other/unknown	60mm+	Bilateral	Partial resection	93	Alive
1481	20-49	Female	White	Ependymoma, anaplastic	ST	60mm+	Only one side	Gross total resection	76	Alive
1482	0-19	Female	White	Ependymoma, NOS	PF	60mm+	Bilateral	Gross total resection	67	Alive
1485	0-19	Female	White	Ependymoma, NOS	PF	30-59mm	Only one side	Partial resection	63	Alive
1486	0-19	Male	White	Ependymoma, anaplastic	other/unknown	10-29mm	Bilateral	No surgery/Biopsy only	39	Dead
1487	20-49	Male	White	Ependymoma, anaplastic	ST	10-29mm	Only one side	Partial resection	57	Alive
1489	0-19	Female	White	Ependymoma, anaplastic	other/unknown	60mm+	Bilateral	Gross total resection	76	Alive
1490	50+	Female	White	Ependymoma, NOS	PF	10-29mm	Bilateral	No surgery/Biopsy only	55	Alive
1491	20-49	Female	White	Ependymoma, anaplastic	PF	30-59mm	Bilateral	Partial resection	54	Alive
1493	50+	Male	White	Ependymoma, anaplastic	PF	10-29mm	Bilateral	Partial resection	5	Dead
1495	20-49	Female	White	Ependymoma, NOS	ST	30-59mm	Only one side	Partial resection	54	Alive
1496	20-49	Female	White	Ependymoma, NOS	other/unknown	10-29mm	Bilateral	Gross total resection	48	Alive
1497	20-49	Female	White	Myxopapillary ependymoma	PF	60mm+	Bilateral	No surgery/Biopsy only	47	Alive
1499	20-49	Female	White	Ependymoma, NOS	PF	10-29mm	Bilateral	Partial resection	39	Alive
1501	20-49	Male	White	Ependymoma, NOS	PF	unknown	Bilateral	Gross total resection	33	Alive
1504	20-49	Female	White	Ependymoma, anaplastic	other/unknown	unknown	Bilateral	Gross total resection	26	Alive
1505	0-19	Male	White	Ependymoma, anaplastic	other/unknown	unknown	Bilateral	Gross total resection	18	Alive
1506	20-49	Female	White	Ependymoma, NOS	other/unknown	unknown	Bilateral	Gross total resection	17	Alive
1507	0-19	Female	White	Ependymoma, anaplastic	PF	unknown	Bilateral	Gross total resection	24	Alive
1508	0-19	Male	White	Ependymoma, NOS	other/unknown	unknown	Bilateral	Gross total resection	14	Alive
1509	20-49	Male	White	Ependymoma, NOS	PF	unknown	Bilateral	Gross total resection	12	Alive
1511	0-19	Female	Black	Ependymoma, NOS	PF	unknown	Bilateral	Partial resection	10	Alive
1512	20-49	Male	White	Ependymoma, NOS	other/unknown	unknown	Bilateral	Gross total resection	24	Alive
1513	0-19	Female	White	Ependymoma, anaplastic	ST	unknown	Only one side	Gross total resection	7	Alive
1514	20-49	Male	White	Ependymoma, NOS	PF	unknown	Bilateral	Partial resection	9	Alive
1515	0-19	Female	White	Ependymoma, NOS	PF	unknown	Bilateral	Partial resection	9	Alive
1516	0-19	Male	Black	Ependymoma, NOS	ST	unknown	Bilateral	No surgery/Biopsy only	139	Alive
1517	20-49	Female	White	Ependymoma, NOS	PF	unknown	Bilateral	Gross total resection	225	Alive
1518	0-19	Male	White	Ependymoma, NOS	PF	unknown	Bilateral	No surgery/Biopsy only	122	Dead
1519	50+	Female	White	Ependymoma, NOS	ST	unknown	Bilateral	Gross total resection	12	Dead
1521	0-19	Female	Black	Ependymoma, NOS	other/unknown	unknown	Bilateral	Partial resection	5	Dead
1524	0-19	Male	White	Ependymoma, anaplastic	other/unknown	60mm+	Bilateral	Gross total resection	163	Alive
1525	20-49	Male	White	Ependymoma, NOS	PF	30-59mm	Bilateral	Gross total resection	64	Dead
1526	0-19	Male	White	Ependymoma, NOS	PF	60mm+	Bilateral	Partial resection	152	Alive
1527	20-49	Female	Black	Ependymoma, NOS	other/unknown	10-29mm	Bilateral	Gross total resection	147	Alive
1528	20-49	Female	Black	Ependymoma, NOS	ST	30-59mm	Only one side	Gross total resection	144	Alive
1529	0-19	Female	White	Ependymoma, NOS	other/unknown	60mm+	Bilateral	Gross total resection	142	Alive
1530	20-49	Male	White	Ependymoma, NOS	PF	unknown	Bilateral	No surgery/Biopsy only	205	Alive
1533	20-49	Female	White	Ependymoma, NOS	PF	0-9mm	Bilateral	No surgery/Biopsy only	150	Alive
1534	20-49	Female	White	Ependymoma, NOS	PF	60mm+	Bilateral	Gross total resection	147	Alive
1537	50+	Male	Black	Ependymoma, NOS	other/unknown	unknown	Bilateral	Partial resection	10	Dead
1538	0-19	Male	White	Ependymoma, NOS	ST	30-59mm	Only one side	Gross total resection	153	Alive
1539	0-19	Female	Black	Ependymoma, NOS	other/unknown	unknown	Bilateral	Partial resection	152	Dead
1540	0-19	Female	White	Ependymoma, NOS	other/unknown	30-59mm	Bilateral	No surgery/Biopsy only	149	Alive
1541	0-19	Male	Black	Ependymoma, NOS	other/unknown	unknown	Bilateral	Partial resection	170	Dead
1542	50+	Male	White	Ependymoma, NOS	other/unknown	unknown	Bilateral	Gross total resection	188	Alive
1543	0-19	Female	White	Ependymoma, NOS	other/unknown	30-59mm	Bilateral	Gross total resection	16	Alive
1544	20-49	Female	White	Ependymoma, NOS	other/unknown	60mm+	Bilateral	Gross total resection	154	Alive
1545	0-19	Male	White	Ependymoma, NOS	other/unknown	60mm+	Bilateral	Gross total resection	59	Alive
1546	20-49	Female	Black	Ependymoma, NOS	PF	10-29mm	Bilateral	Gross total resection	49	Dead
1548	20-49	Female	White	Ependymoma, NOS	PF	60mm+	Bilateral	No surgery/Biopsy only	104	Dead
1549	50+	Female	Black	Ependymoma, NOS	ST	30-59mm	Only one side	No surgery/Biopsy only	132	Alive
1550	50+	Male	White	Ependymoma, NOS	PF	30-59mm	Bilateral	No surgery/Biopsy only	49	Dead
1551	20-49	Male	White	Ependymoma, NOS	PF	unknown	Bilateral	No surgery/Biopsy only	214	Alive
1552	0-19	Male	White	Ependymoma, NOS	other/unknown	unknown	Bilateral	Gross total resection	221	Alive
1553	0-19	Male	White	Ependymoma, NOS	other/unknown	60mm+	Bilateral	Gross total resection	171	Alive
1554	0-19	Female	White	Ependymoma, NOS	other/unknown	60mm+	Bilateral	Gross total resection	150	Alive
1555	0-19	Male	Black	Ependymoma, anaplastic	PF	30-59mm	Bilateral	Gross total resection	14	Dead
1556	20-49	Female	White	Ependymoma, NOS	other/unknown	30-59mm	Bilateral	Gross total resection	128	Alive
1557	20-49	Male	White	Ependymoma, NOS	ST	unknown	Bilateral	Partial resection	202	Alive
1558	20-49	Male	Black	Ependymoma, NOS	ST	30-59mm	Only one side	Gross total resection	119	Alive
1560	50+	Female	Black	Ependymoma, NOS	other/unknown	10-29mm	Only one side	No surgery/Biopsy only	113	Alive
1561	0-19	Male	White	Ependymoma, anaplastic	PF	30-59mm	Bilateral	No surgery/Biopsy only	111	Alive
1562	0-19	Female	White	Ependymoma, NOS	other/unknown	30-59mm	Bilateral	Gross total resection	11	Dead
1563	0-19	Male	Other	Ependymoma, anaplastic	other/unknown	30-59mm	Bilateral	Gross total resection	99	Alive
1565	20-49	Male	White	Ependymoma, NOS	ST	60mm+	Only one side	No surgery/Biopsy only	94	Alive
1566	0-19	Female	White	Ependymoma, NOS	PF	60mm+	Only one side	Partial resection	102	Alive
1568	0-19	Female	White	Ependymoma, NOS	other/unknown	60mm+	Bilateral	Gross total resection	63	Dead
1569	0-19	Female	Black	Ependymoma, anaplastic	PF	60mm+	Only one side	No surgery/Biopsy only	2	Dead
1570	20-49	Female	Other	Ependymoma, NOS	PF	60mm+	Bilateral	No surgery/Biopsy only	67	Alive
1571	0-19	Female	White	Ependymoma, anaplastic	other/unknown	60mm+	Bilateral	Gross total resection	14	Dead
1576	50+	Female	White	Ependymoma, anaplastic	ST	30-59mm	Only one side	Gross total resection	1	Dead
1577	0-19	Female	White	Ependymoma, anaplastic	other/unknown	60mm+	Bilateral	Gross total resection	83	Alive
1579	0-19	Female	Black	Ependymoma, NOS	other/unknown	60mm+	Bilateral	Gross total resection	65	Alive
1581	20-49	Female	White	Ependymoma, NOS	other/unknown	60mm+	Bilateral	Gross total resection	77	Alive
1583	50+	Male	White	Ependymoma, NOS	PF	10-29mm	Bilateral	Gross total resection	65	Alive
1584	0-19	Female	White	Ependymoma, anaplastic	other/unknown	60mm+	Bilateral	Gross total resection	29	Alive
1586	0-19	Male	Black	Ependymoma, NOS	other/unknown	60mm+	Bilateral	Gross total resection	44	Alive
1587	20-49	Male	Black	Ependymoma, NOS	PF	unknown	Bilateral	Gross total resection	16	Alive
1590	20-49	Male	Black	Myxopapillary ependymoma	other/unknown	30-59mm	Bilateral	Gross total resection	38	Alive
1593	0-19	Male	Black	Ependymoma, NOS	PF	unknown	Bilateral	Gross total resection	25	Alive
1594	0-19	Male	Black	Ependymoma, anaplastic	ST	unknown	Only one side	Gross total resection	23	Alive
1595	0-19	Male	White	Ependymoma, anaplastic	ST	unknown	Only one side	Partial resection	22	Alive
1597	20-49	Female	White	Ependymoma, anaplastic	PF	unknown	Bilateral	Gross total resection	20	Alive
1598	0-19	Female	White	Ependymoma, NOS	ST	60mm+	Only one side	Gross total resection	132	Alive
1599	0-19	Male	White	Ependymoma, NOS	PF	unknown	Bilateral	Partial resection	13	Alive
1603	50+	Female	White	Ependymoma, NOS	other/unknown	unknown	Only one side	Gross total resection	14	Alive
1604	0-19	Female	Black	Ependymoma, anaplastic	other/unknown	unknown	Bilateral	Gross total resection	5	Alive
1606	20-49	Male	Black	Ependymoma, NOS	other/unknown	unknown	Bilateral	Gross total resection	15	Alive
1608	50+	Male	White	Ependymoma, NOS	other/unknown	unknown	Only one side	Partial resection	6	Alive
1609	20-49	Male	Black	Ependymoma, NOS	PF	unknown	Bilateral	Gross total resection	7	Alive
1611	50+	Female	White	Ependymoma, NOS	other/unknown	60mm+	Bilateral	Gross total resection	164	Alive
1612	0-19	Female	White	Ependymoma, NOS	PF	unknown	Bilateral	No surgery/Biopsy only	219	Alive
1613	20-49	Male	White	Ependymoma, NOS	other/unknown	unknown	Bilateral	No surgery/Biopsy only	190	Dead
1614	20-49	Female	White	Ependymoma, NOS	PF	unknown	Bilateral	No surgery/Biopsy only	226	Alive
1615	0-19	Male	Black	Ependymoma, NOS	other/unknown	unknown	Bilateral	No surgery/Biopsy only	31	Dead
1616	50+	Female	White	Ependymoma, NOS	PF	unknown	Bilateral	Partial resection	145	Dead
1617	0-19	Male	White	Ependymoma, anaplastic	other/unknown	unknown	Bilateral	No surgery/Biopsy only	221	Alive
1618	0-19	Female	White	Ependymoma, NOS	other/unknown	unknown	Bilateral	No surgery/Biopsy only	212	Alive
1622	0-19	Male	White	Ependymoma, NOS	other/unknown	unknown	Bilateral	No surgery/Biopsy only	225	Alive
1624	50+	Female	White	Ependymoma, NOS	other/unknown	unknown	Bilateral	No surgery/Biopsy only	51	Dead
1625	0-19	Male	White	Ependymoma, anaplastic	ST	unknown	Bilateral	No surgery/Biopsy only	82	Dead
1626	0-19	Female	White	Ependymoma, anaplastic	ST	unknown	Bilateral	Gross total resection	211	Alive
1627	50+	Male	White	Ependymoma, NOS	other/unknown	unknown	Bilateral	No surgery/Biopsy only	202	Alive
1628	0-19	Male	White	Ependymoma, NOS	other/unknown	unknown	Bilateral	Partial resection	22	Dead
1629	20-49	Female	White	Ependymoma, NOS	ST	unknown	Bilateral	No surgery/Biopsy only	28	Dead
1630	50+	Male	White	Ependymoma, NOS	other/unknown	30-59mm	Bilateral	Gross total resection	5	Dead
1631	20-49	Male	White	Ependymoma, anaplastic	ST	unknown	Bilateral	Gross total resection	39	Dead
1632	0-19	Male	White	Ependymoma, NOS	PF	unknown	Bilateral	No surgery/Biopsy only	30	Dead
1634	0-19	Male	White	Ependymoma, NOS	other/unknown	unknown	Bilateral	Partial resection	16	Dead
1635	20-49	Female	White	Ependymoma, NOS	PF	unknown	Bilateral	No surgery/Biopsy only	188	Alive
1639	50+	Male	White	Ependymoma, NOS	ST	unknown	Bilateral	No surgery/Biopsy only	14	Dead
1640	0-19	Male	White	Ependymoma, NOS	other/unknown	unknown	Bilateral	No surgery/Biopsy only	184	Alive
1641	50+	Female	White	Ependymoma, anaplastic	ST	unknown	Bilateral	No surgery/Biopsy only	104	Dead
1642	0-19	Male	White	Ependymoma, NOS	PF	unknown	Bilateral	Gross total resection	188	Alive
1644	0-19	Female	Black	Ependymoma, NOS	other/unknown	unknown	Bilateral	No surgery/Biopsy only	192	Alive
1650	50+	Male	White	Ependymoma, NOS	other/unknown	unknown	Bilateral	Partial resection	85	Dead
1651	0-19	Male	Black	Ependymoma, NOS	PF	unknown	Bilateral	Gross total resection	20	Dead
1652	50+	Female	White	Ependymoma, NOS	PF	unknown	Bilateral	No surgery/Biopsy only	173	Dead
1654	0-19	Female	White	Ependymoma, anaplastic	ST	60mm+	Bilateral	No surgery/Biopsy only	47	Dead
1655	20-49	Female	White	Ependymoma, NOS	other/unknown	unknown	Bilateral	No surgery/Biopsy only	207	Alive
1656	50+	Female	White	Ependymoma, anaplastic	ST	unknown	Bilateral	No surgery/Biopsy only	127	Dead
1657	50+	Female	White	Ependymoma, NOS	other/unknown	30-59mm	Bilateral	No surgery/Biopsy only	174	Alive
1658	0-19	Male	White	Ependymoma, NOS	other/unknown	60mm+	Bilateral	Gross total resection	178	Alive
1659	0-19	Female	White	Ependymoma, NOS	ST	unknown	Bilateral	No surgery/Biopsy only	187	Alive
1660	0-19	Male	White	Ependymoma, NOS	other/unknown	unknown	Bilateral	No surgery/Biopsy only	32	Dead
1661	0-19	Female	White	Ependymoma, anaplastic	other/unknown	unknown	Bilateral	No surgery/Biopsy only	191	Alive
1662	0-19	Male	White	Ependymoma, NOS	other/unknown	unknown	Bilateral	No surgery/Biopsy only	180	Alive
1663	50+	Male	White	Ependymoma, NOS	PF	30-59mm	Bilateral	Gross total resection	13	Dead
1664	50+	Male	White	Ependymoma, NOS	PF	60mm+	Bilateral	Gross total resection	15	Dead
1665	20-49	Female	Other	Ependymoma, NOS	ST	30-59mm	Only one side	Gross total resection	167	Alive
1666	20-49	Male	White	Myxopapillary ependymoma	PF	30-59mm	Bilateral	Gross total resection	179	Alive
1668	0-19	Male	White	Ependymoma, anaplastic	PF	60mm+	Bilateral	Partial resection	14	Dead
1669	20-49	Male	White	Ependymoma, NOS	other/unknown	60mm+	Bilateral	Partial resection	6	Alive
1670	20-49	Male	White	Ependymoma, NOS	PF	60mm+	Bilateral	Partial resection	22	Dead
1671	50+	Male	White	Myxopapillary ependymoma	other/unknown	unknown	Bilateral	No surgery/Biopsy only	181	Alive
1674	0-19	Male	White	Ependymoma, anaplastic	other/unknown	10-29mm	Bilateral	Partial resection	39	Dead
1675	0-19	Male	White	Ependymoma, NOS	other/unknown	60mm+	Bilateral	No surgery/Biopsy only	165	Alive
1678	0-19	Female	White	Ependymoma, anaplastic	ST	10-29mm	Only one side	No surgery/Biopsy only	148	Alive
1681	0-19	Female	White	Ependymoma, NOS	other/unknown	60mm+	Bilateral	No surgery/Biopsy only	108	Dead
1683	0-19	Male	White	Ependymoma, NOS	other/unknown	10-29mm	Bilateral	No surgery/Biopsy only	147	Alive
1686	50+	Female	White	Ependymoma, NOS	other/unknown	30-59mm	Bilateral	No surgery/Biopsy only	11	Dead
1687	50+	Female	White	Ependymoma, anaplastic	other/unknown	30-59mm	Bilateral	Partial resection	142	Alive
1688	0-19	Male	White	Ependymoma, NOS	PF	30-59mm	Bilateral	No surgery/Biopsy only	140	Alive
1692	50+	Female	White	Ependymoma, NOS	ST	30-59mm	Only one side	No surgery/Biopsy only	41	Dead
1693	0-19	Female	White	Ependymoma, NOS	other/unknown	30-59mm	Bilateral	No surgery/Biopsy only	111	Alive
1694	50+	Male	White	Ependymoma, NOS	other/unknown	60mm+	Bilateral	Gross total resection	131	Alive
1698	50+	Male	White	Ependymoma, NOS	PF	30-59mm	Bilateral	No surgery/Biopsy only	1	Dead
1699	0-19	Male	Other	Ependymoma, anaplastic	ST	30-59mm	Bilateral	No surgery/Biopsy only	129	Alive
1700	50+	Male	White	Ependymoma, NOS	PF	60mm+	Bilateral	No surgery/Biopsy only	131	Alive
1701	50+	Male	White	Ependymoma, anaplastic	other/unknown	30-59mm	Bilateral	Partial resection	3	Dead
1702	0-19	Female	White	Ependymoma, anaplastic	PF	30-59mm	Bilateral	No surgery/Biopsy only	8	Dead
1704	0-19	Female	White	Ependymoma, NOS	other/unknown	60mm+	Bilateral	No surgery/Biopsy only	124	Alive
1705	20-49	Female	White	Ependymoma, NOS	PF	60mm+	Bilateral	No surgery/Biopsy only	126	Alive
1708	0-19	Male	White	Ependymoma, NOS	other/unknown	30-59mm	Bilateral	Partial resection	122	Alive
1709	20-49	Male	Black	Ependymoma, anaplastic	ST	60mm+	Only one side	Gross total resection	100	Alive
1710	50+	Male	White	Ependymoma, NOS	PF	10-29mm	Bilateral	Gross total resection	13	Dead
1714	0-19	Male	White	Ependymoma, NOS	other/unknown	10-29mm	Bilateral	Partial resection	116	Alive
1716	0-19	Female	Black	Ependymoma, anaplastic	other/unknown	60mm+	Bilateral	No surgery/Biopsy only	33	Dead
1718	0-19	Male	White	Ependymoma, anaplastic	other/unknown	30-59mm	Bilateral	Gross total resection	68	Alive
1719	0-19	Female	White	Ependymoma, anaplastic	other/unknown	30-59mm	Only one side	No surgery/Biopsy only	93	Alive
1720	50+	Female	Black	Ependymoma, NOS	other/unknown	0-9mm	Bilateral	Gross total resection	89	Alive
1721	20-49	Male	White	Ependymoma, NOS	ST	10-29mm	Only one side	No surgery/Biopsy only	107	Alive
1722	50+	Female	White	Ependymoma, NOS	PF	10-29mm	Bilateral	Gross total resection	105	Alive
1723	20-49	Male	White	Ependymoma, anaplastic	other/unknown	30-59mm	Bilateral	Partial resection	12	Dead
1724	50+	Male	Black	Ependymoma, NOS	other/unknown	10-29mm	Only one side	Partial resection	12	Dead
1727	50+	Male	White	Ependymoma, anaplastic	ST	60mm+	Only one side	Gross total resection	3	Dead
1728	0-19	Male	White	Ependymoma, anaplastic	PF	60mm+	Bilateral	No surgery/Biopsy only	94	Alive
1729	0-19	Female	Other	Ependymoma, NOS	ST	60mm+	Bilateral	No surgery/Biopsy only	105	Alive
1730	20-49	Female	White	Ependymoma, NOS	PF	10-29mm	Bilateral	Partial resection	31	Dead
1731	50+	Female	White	Ependymoma, NOS	ST	unknown	Only one side	Gross total resection	180	Alive
1733	0-19	Male	White	Ependymoma, anaplastic	other/unknown	60mm+	Bilateral	No surgery/Biopsy only	100	Alive
1734	20-49	Male	White	Ependymoma, NOS	ST	30-59mm	Only one side	No surgery/Biopsy only	21	Dead
1735	0-19	Female	Black	Ependymoma, anaplastic	ST	unknown	Only one side	No surgery/Biopsy only	31	Alive
1736	50+	Male	White	Ependymoma, NOS	other/unknown	60mm+	Bilateral	Gross total resection	6	Dead
1737	50+	Male	White	Ependymoma, NOS	other/unknown	30-59mm	Only one side	No surgery/Biopsy only	90	Alive
1738	0-19	Female	White	Ependymoma, anaplastic	PF	60mm+	Bilateral	Gross total resection	122	Alive
1739	0-19	Male	White	Ependymoma, NOS	other/unknown	60mm+	Bilateral	No surgery/Biopsy only	93	Alive
1741	0-19	Female	White	Ependymoma, NOS	other/unknown	30-59mm	Only one side	No surgery/Biopsy only	100	Alive
1742	0-19	Male	Black	Ependymoma, NOS	other/unknown	60mm+	Bilateral	Gross total resection	94	Alive
1743	0-19	Female	White	Ependymoma, anaplastic	other/unknown	60mm+	Only one side	Gross total resection	92	Alive
1744	0-19	Male	White	Ependymoma, NOS	other/unknown	60mm+	Only one side	Gross total resection	100	Alive
1745	20-49	Female	Black	Ependymoma, NOS	other/unknown	30-59mm	Bilateral	No surgery/Biopsy only	100	Alive
1747	50+	Female	White	Ependymoma, anaplastic	ST	60mm+	Only one side	Gross total resection	24	Dead
1748	0-19	Male	Other	Ependymoma, anaplastic	other/unknown	30-59mm	Bilateral	Gross total resection	84	Alive
1749	50+	Male	White	Ependymoma, NOS	other/unknown	30-59mm	Bilateral	Partial resection	26	Dead
1750	20-49	Male	Black	Ependymoma, NOS	other/unknown	60mm+	Bilateral	No surgery/Biopsy only	108	Alive
1751	50+	Female	White	Ependymoma, NOS	PF	unknown	Bilateral	No surgery/Biopsy only	106	Dead
1752	50+	Male	White	Ependymoma, NOS	PF	60mm+	Bilateral	Partial resection	41	Alive
1753	0-19	Male	White	Ependymoma, NOS	PF	60mm+	Bilateral	No surgery/Biopsy only	79	Alive
1754	0-19	Female	White	Ependymoma, anaplastic	ST	60mm+	Only one side	No surgery/Biopsy only	75	Alive
1756	0-19	Female	White	Ependymoma, anaplastic	ST	10-29mm	Only one side	Gross total resection	83	Alive
1758	20-49	Female	White	Ependymoma, NOS	other/unknown	10-29mm	Bilateral	Gross total resection	80	Alive
1760	20-49	Female	White	Ependymoma, NOS	other/unknown	30-59mm	Bilateral	Partial resection	81	Alive
1761	0-19	Male	White	Ependymoma, anaplastic	PF	30-59mm	Bilateral	Gross total resection	46	Alive
1762	0-19	Female	Other	Ependymoma, anaplastic	ST	30-59mm	Only one side	Gross total resection	76	Alive
1763	20-49	Female	White	Ependymoma, anaplastic	PF	60mm+	Bilateral	Gross total resection	74	Alive
1764	20-49	Female	White	Ependymoma, anaplastic	ST	30-59mm	Only one side	Gross total resection	68	Alive
1767	20-49	Male	White	Ependymoma, NOS	PF	30-59mm	Bilateral	No surgery/Biopsy only	57	Alive
1768	50+	Female	Black	Ependymoma, NOS	other/unknown	10-29mm	Bilateral	No surgery/Biopsy only	65	Alive
1769	20-49	Female	White	Ependymoma, NOS	PF	60mm+	Bilateral	No surgery/Biopsy only	72	Alive
1770	20-49	Female	White	Ependymoma, NOS	PF	30-59mm	Bilateral	No surgery/Biopsy only	63	Alive
1771	0-19	Female	White	Ependymoma, anaplastic	other/unknown	60mm+	Bilateral	No surgery/Biopsy only	67	Alive
1774	0-19	Male	White	Ependymoma, anaplastic	other/unknown	60mm+	Bilateral	Partial resection	65	Alive
1775	0-19	Male	White	Ependymoma, anaplastic	PF	30-59mm	Bilateral	Gross total resection	63	Alive
1776	0-19	Male	White	Ependymoma, anaplastic	ST	30-59mm	Only one side	Partial resection	61	Alive
1778	0-19	Male	Other	Ependymoma, NOS	PF	30-59mm	Bilateral	No surgery/Biopsy only	14	Alive
1779	0-19	Female	White	Ependymoma, NOS	PF	30-59mm	Bilateral	No surgery/Biopsy only	56	Alive
1780	0-19	Male	White	Ependymoma, NOS	ST	60mm+	Only one side	No surgery/Biopsy only	47	Alive
1781	0-19	Male	White	Ependymoma, NOS	other/unknown	60mm+	Bilateral	Partial resection	57	Alive
1783	50+	Male	White	Ependymoma, NOS	other/unknown	60mm+	Bilateral	No surgery/Biopsy only	59	Alive
1785	0-19	Male	Other	Ependymoma, anaplastic	other/unknown	60mm+	Bilateral	No surgery/Biopsy only	54	Alive
1787	50+	Female	White	Ependymoma, anaplastic	ST	30-59mm	Only one side	Partial resection	47	Alive
1790	0-19	Male	White	Ependymoma, NOS	other/unknown	60mm+	Bilateral	No surgery/Biopsy only	50	Alive
1793	0-19	Male	Other	Ependymoma, anaplastic	ST	30-59mm	Only one side	Gross total resection	31	Dead
1794	20-49	Female	Black	Ependymoma, anaplastic	ST	60mm+	Only one side	Gross total resection	44	Alive
1796	50+	Male	White	Myxopapillary ependymoma	other/unknown	60mm+	Bilateral	No surgery/Biopsy only	38	Alive
1797	0-19	Male	White	Ependymoma, NOS	ST	60mm+	Only one side	Partial resection	24	Alive
1798	20-49	Male	Other	Ependymoma, NOS	PF	10-29mm	Bilateral	Partial resection	37	Alive
1799	50+	Male	White	Ependymoma, NOS	ST	30-59mm	Only one side	Gross total resection	37	Alive
1800	0-19	Female	White	Ependymoma, anaplastic	ST	unknown	Only one side	Gross total resection	22	Dead
1802	20-49	Female	White	Ependymoma, NOS	PF	60mm+	Bilateral	Gross total resection	36	Alive
1803	50+	Male	White	Ependymoma, NOS	ST	10-29mm	Only one side	Gross total resection	42	Alive
1804	0-19	Female	White	Ependymoma, NOS	ST	60mm+	Only one side	Gross total resection	39	Alive
1806	50+	Female	White	Ependymoma, NOS	PF	unknown	Bilateral	Gross total resection	29	Alive
1807	50+	Female	Black	Ependymoma, NOS	other/unknown	unknown	Bilateral	Gross total resection	31	Alive
1808	0-19	Female	Black	Ependymoma, anaplastic	PF	unknown	Bilateral	Gross total resection	31	Alive
1809	50+	Male	White	Ependymoma, NOS	ST	unknown	Only one side	Partial resection	15	Dead
1811	20-49	Male	White	Ependymoma, NOS	other/unknown	unknown	Bilateral	Gross total resection	25	Alive
1812	20-49	Male	Black	Ependymoma, NOS	ST	unknown	Only one side	Gross total resection	23	Alive
1813	0-19	Male	White	Ependymoma, anaplastic	PF	unknown	Bilateral	Partial resection	22	Alive
1814	50+	Female	White	Ependymoma, NOS	PF	unknown	Only one side	Partial resection	21	Alive
1815	0-19	Female	White	Ependymoma, anaplastic	PF	unknown	Only one side	Gross total resection	24	Alive
1816	0-19	Male	Other	Ependymoma, anaplastic	ST	unknown	Only one side	Partial resection	15	Alive
1817	50+	Female	White	Ependymoma, NOS	PF	unknown	Only one side	Gross total resection	6	Alive
1818	0-19	Male	White	Ependymoma, anaplastic	ST	unknown	Only one side	No surgery/Biopsy only	15	Alive
1819	50+	Male	White	Ependymoma, NOS	PF	unknown	Only one side	No surgery/Biopsy only	12	Alive
1820	20-49	Male	White	Ependymoma, NOS	other/unknown	unknown	Bilateral	Gross total resection	12	Alive
1821	20-49	Male	Other	Ependymoma, NOS	ST	unknown	Only one side	No surgery/Biopsy only	14	Alive
1822	20-49	Female	White	Ependymoma, NOS	PF	unknown	Only one side	Gross total resection	4	Alive
1824	0-19	Male	White	Ependymoma, anaplastic	PF	unknown	Bilateral	No surgery/Biopsy only	12	Alive
1826	20-49	Female	White	Ependymoma, anaplastic	PF	unknown	Bilateral	Gross total resection	10	Alive
1827	0-19	Female	White	Ependymoma, NOS	PF	unknown	Only one side	Gross total resection	9	Alive
1828	0-19	Male	White	Ependymoma, anaplastic	PF	unknown	Bilateral	No surgery/Biopsy only	8	Alive
1830	50+	Female	White	Ependymoma, NOS	PF	unknown	Only one side	No surgery/Biopsy only	198	Alive
1831	50+	Male	White	Ependymoma, NOS	PF	unknown	Bilateral	No surgery/Biopsy only	7	Alive
1832	0-19	Female	White	Ependymoma, NOS	ST	unknown	Only one side	Gross total resection	5	Alive
1833	50+	Female	White	Ependymoma, NOS	PF	unknown	Bilateral	Partial resection	3	Alive
1835	50+	Male	White	Ependymoma, NOS	other/unknown	unknown	Bilateral	No surgery/Biopsy only	7	Alive
1837	50+	Female	White	Ependymoma, anaplastic	other/unknown	unknown	Bilateral	Partial resection	2	Dead
1841	0-19	Female	White	Ependymoma, NOS	other/unknown	unknown	Bilateral	Gross total resection	206	Alive
1842	50+	Female	White	Ependymoma, NOS	PF	unknown	Bilateral	Partial resection	4	Dead
1843	0-19	Male	White	Ependymoma, anaplastic	other/unknown	unknown	Bilateral	Gross total resection	204	Alive
1845	20-49	Male	White	Myxopapillary ependymoma	other/unknown	unknown	Bilateral	No surgery/Biopsy only	112	Dead
1846	0-19	Male	Black	Ependymoma, NOS	PF	unknown	Bilateral	No surgery/Biopsy only	74	Dead
1847	20-49	Male	White	Ependymoma, anaplastic	ST	unknown	Bilateral	No surgery/Biopsy only	58	Dead
1848	0-19	Female	Black	Ependymoma, NOS	ST	unknown	Only one side	Gross total resection	200	Alive
1849	0-19	Male	White	Ependymoma, NOS	PF	unknown	Bilateral	No surgery/Biopsy only	112	Dead
1850	20-49	Female	White	Ependymoma, NOS	other/unknown	unknown	Bilateral	No surgery/Biopsy only	53	Dead
1853	50+	Male	White	Ependymoma, NOS	PF	unknown	Bilateral	Gross total resection	143	Dead
1854	0-19	Male	White	Ependymoma, NOS	PF	unknown	Bilateral	Partial resection	11	Dead
1856	0-19	Male	White	Ependymoma, anaplastic	PF	unknown	Only one side	Gross total resection	17	Dead
1857	0-19	Male	White	Ependymoma, NOS	ST	unknown	Bilateral	Gross total resection	184	Alive
1859	20-49	Female	White	Ependymoma, NOS	other/unknown	unknown	Bilateral	Gross total resection	182	Alive
1860	20-49	Male	White	Ependymoma, NOS	other/unknown	unknown	Bilateral	Gross total resection	188	Alive
1861	20-49	Female	White	Ependymoma, NOS	other/unknown	60mm+	Bilateral	Partial resection	130	Dead
1862	0-19	Female	Black	Ependymoma, NOS	other/unknown	60mm+	Bilateral	Gross total resection	177	Alive
1864	0-19	Female	White	Ependymoma, NOS	PF	60mm+	Bilateral	Gross total resection	77	Dead
1865	20-49	Male	White	Ependymoma, anaplastic	ST	10-29mm	Only one side	No surgery/Biopsy only	33	Dead
1866	0-19	Female	Black	Ependymoma, anaplastic	PF	30-59mm	Bilateral	Gross total resection	161	Alive
1869	0-19	Female	White	Ependymoma, NOS	PF	30-59mm	Bilateral	Partial resection	175	Alive
1872	0-19	Female	Black	Ependymoma, anaplastic	PF	10-29mm	Bilateral	Gross total resection	23	Dead
1873	0-19	Female	White	Ependymoma, anaplastic	ST	60mm+	Only one side	Partial resection	153	Alive
1874	0-19	Female	Black	Ependymoma, NOS	other/unknown	60mm+	Bilateral	Gross total resection	143	Dead
1875	0-19	Female	White	Ependymoma, NOS	other/unknown	30-59mm	Bilateral	Gross total resection	87	Dead
1877	0-19	Female	White	Ependymoma, NOS	other/unknown	60mm+	Bilateral	No surgery/Biopsy only	20	Dead
1879	0-19	Female	White	Ependymoma, anaplastic	PF	60mm+	Bilateral	Gross total resection	134	Alive
1883	0-19	Male	White	Ependymoma, anaplastic	ST	10-29mm	Only one side	Gross total resection	143	Alive
1884	0-19	Male	Other	Ependymoma, anaplastic	other/unknown	60mm+	Only one side	Gross total resection	127	Alive
1885	50+	Female	Other	Ependymoma, NOS	other/unknown	10-29mm	Bilateral	No surgery/Biopsy only	128	Alive
1886	50+	Male	White	Ependymoma, NOS	PF	10-29mm	Bilateral	Partial resection	126	Alive
1887	0-19	Female	White	Ependymoma, anaplastic	other/unknown	30-59mm	Bilateral	Gross total resection	133	Alive
1891	20-49	Male	White	Ependymoma, NOS	other/unknown	30-59mm	Bilateral	No surgery/Biopsy only	121	Alive
1893	0-19	Female	White	Ependymoma, NOS	PF	30-59mm	Bilateral	No surgery/Biopsy only	116	Alive
1894	0-19	Male	White	Ependymoma, anaplastic	ST	10-29mm	Only one side	No surgery/Biopsy only	127	Alive
1895	50+	Male	White	Ependymoma, NOS	other/unknown	60mm+	Bilateral	Partial resection	120	Alive
1896	0-19	Female	White	Ependymoma, NOS	ST	30-59mm	Only one side	No surgery/Biopsy only	122	Alive
1897	20-49	Female	White	Ependymoma, NOS	other/unknown	30-59mm	Bilateral	Partial resection	63	Dead
1898	20-49	Female	White	Ependymoma, NOS	PF	60mm+	Bilateral	Partial resection	115	Alive
1901	0-19	Male	White	Ependymoma, anaplastic	PF	30-59mm	Bilateral	Partial resection	107	Alive
1902	20-49	Male	White	Ependymoma, NOS	other/unknown	30-59mm	Bilateral	Partial resection	106	Alive
1903	0-19	Female	White	Ependymoma, anaplastic	PF	30-59mm	Bilateral	Gross total resection	102	Alive
1904	20-49	Female	Other	Ependymoma, anaplastic	ST	10-29mm	Only one side	Gross total resection	104	Alive
1905	0-19	Female	Black	Ependymoma, NOS	other/unknown	60mm+	Only one side	Partial resection	103	Alive
1906	50+	Male	White	Ependymoma, NOS	other/unknown	10-29mm	Bilateral	No surgery/Biopsy only	85	Dead
1907	0-19	Male	Black	Ependymoma, anaplastic	other/unknown	30-59mm	Only one side	Gross total resection	97	Alive
1908	0-19	Female	White	Ependymoma, anaplastic	PF	0-9mm	Bilateral	Gross total resection	92	Alive
1909	20-49	Female	White	Ependymoma, NOS	PF	60mm+	Bilateral	No surgery/Biopsy only	76	Alive
1910	50+	Male	White	Ependymoma, NOS	PF	30-59mm	Only one side	Gross total resection	94	Alive
1911	50+	Female	White	Ependymoma, NOS	other/unknown	10-29mm	Bilateral	Partial resection	94	Alive
1913	0-19	Female	White	Myxopapillary ependymoma	other/unknown	30-59mm	Bilateral	Gross total resection	107	Alive
1914	20-49	Female	Black	Ependymoma, NOS	other/unknown	60mm+	Bilateral	No surgery/Biopsy only	86	Alive
1915	0-19	Female	White	Ependymoma, NOS	PF	10-29mm	Bilateral	No surgery/Biopsy only	128	Alive
1916	0-19	Male	White	Ependymoma, anaplastic	ST	30-59mm	Only one side	Gross total resection	88	Alive
1917	0-19	Female	White	Ependymoma, NOS	PF	30-59mm	Bilateral	Gross total resection	86	Alive
1918	0-19	Male	White	Ependymoma, NOS	ST	10-29mm	Only one side	Gross total resection	87	Alive
1919	0-19	Female	Black	Ependymoma, anaplastic	PF	0-9mm	Bilateral	No surgery/Biopsy only	84	Alive
1921	0-19	Female	Black	Ependymoma, anaplastic	other/unknown	30-59mm	Bilateral	No surgery/Biopsy only	13	Dead
1922	0-19	Male	White	Ependymoma, anaplastic	ST	60mm+	Only one side	Gross total resection	72	Alive
1923	50+	Male	White	Ependymoma, NOS	PF	60mm+	Bilateral	Gross total resection	72	Alive
1924	0-19	Female	White	Ependymoma, NOS	PF	60mm+	Bilateral	Gross total resection	71	Alive
1925	0-19	Male	White	Ependymoma, NOS	PF	30-59mm	Bilateral	Gross total resection	31	Dead
1927	20-49	Male	White	Ependymoma, anaplastic	ST	30-59mm	Only one side	Partial resection	9	Dead
1929	0-19	Male	Black	Ependymoma, anaplastic	ST	60mm+	Only one side	Gross total resection	66	Alive
1932	0-19	Female	Black	Ependymoma, NOS	other/unknown	30-59mm	Bilateral	No surgery/Biopsy only	61	Alive
1933	0-19	Male	White	Ependymoma, anaplastic	ST	60mm+	Only one side	Gross total resection	59	Alive
1934	0-19	Female	White	Ependymoma, NOS	PF	30-59mm	Bilateral	Partial resection	70	Alive
1935	0-19	Female	White	Ependymoma, NOS	other/unknown	60mm+	Bilateral	No surgery/Biopsy only	41	Alive
1936	0-19	Male	White	Ependymoma, anaplastic	other/unknown	60mm+	Bilateral	Gross total resection	53	Alive
1937	20-49	Male	White	Ependymoma, anaplastic	ST	60mm+	Only one side	Gross total resection	39	Dead
1941	20-49	Male	Black	Ependymoma, NOS	PF	30-59mm	Bilateral	Partial resection	52	Alive
1943	20-49	Female	Black	Ependymoma, anaplastic	ST	30-59mm	Only one side	Gross total resection	32	Dead
1944	20-49	Female	Other	Ependymoma, NOS	ST	60mm+	Only one side	Gross total resection	35	Alive
1946	0-19	Female	White	Ependymoma, anaplastic	PF	30-59mm	Only one side	Gross total resection	51	Alive
1947	50+	Male	White	Ependymoma, NOS	other/unknown	60mm+	Bilateral	Partial resection	40	Alive
1948	50+	Male	White	Ependymoma, NOS	PF	60mm+	Bilateral	No surgery/Biopsy only	77	Dead
1950	0-19	Female	White	Ependymoma, NOS	PF	10-29mm	Bilateral	Partial resection	39	Alive
1951	50+	Male	Black	Ependymoma, NOS	PF	unknown	Only one side	Partial resection	31	Alive
1952	0-19	Female	White	Ependymoma, NOS	PF	30-59mm	Only one side	Partial resection	41	Alive
1954	0-19	Female	White	Ependymoma, anaplastic	PF	30-59mm	Bilateral	Gross total resection	16	Dead
1955	50+	Female	Black	Ependymoma, NOS	PF	unknown	Bilateral	Partial resection	28	Alive
1956	0-19	Female	White	Ependymoma, anaplastic	other/unknown	unknown	Bilateral	Gross total resection	33	Alive
1957	0-19	Female	White	Ependymoma, anaplastic	ST	unknown	Only one side	Gross total resection	33	Alive
1958	0-19	Female	White	Ependymoma, anaplastic	PF	unknown	Bilateral	Gross total resection	26	Alive
1959	50+	Female	White	Ependymoma, anaplastic	ST	unknown	Only one side	Gross total resection	19	Alive
1960	20-49	Male	White	Ependymoma, NOS	other/unknown	unknown	Only one side	Partial resection	16	Alive
1961	50+	Male	Black	Myxopapillary ependymoma	PF	unknown	Bilateral	Gross total resection	4	Dead
1962	0-19	Female	White	Ependymoma, NOS	PF	unknown	Bilateral	Gross total resection	21	Alive
1965	0-19	Male	White	Ependymoma, NOS	PF	unknown	Bilateral	Gross total resection	4	Alive
1966	0-19	Female	Black	Ependymoma, NOS	PF	unknown	Bilateral	Partial resection	5	Alive
1967	0-19	Female	White	Ependymoma, NOS	PF	unknown	Bilateral	Partial resection	2	Alive
1968	50+	Male	White	Ependymoma, NOS	PF	unknown	Only one side	Partial resection	4	Alive
1969	20-49	Male	White	Ependymoma, NOS	PF	30-59mm	Bilateral	Gross total resection	162	Alive
1972	20-49	Female	White	Ependymoma, NOS	other/unknown	60mm+	Bilateral	No surgery/Biopsy only	169	Alive
1973	20-49	Male	White	Ependymoma, NOS	ST	10-29mm	Only one side	No surgery/Biopsy only	162	Alive
1975	0-19	Male	White	Ependymoma, NOS	PF	30-59mm	Bilateral	Gross total resection	51	Dead
1980	20-49	Female	White	Ependymoma, NOS	PF	60mm+	Bilateral	Gross total resection	166	Alive
1981	0-19	Female	Other	Ependymoma, NOS	ST	30-59mm	Only one side	Gross total resection	167	Alive
1982	50+	Female	White	Ependymoma, anaplastic	ST	60mm+	Only one side	No surgery/Biopsy only	4	Dead
1983	20-49	Male	White	Ependymoma, NOS	PF	60mm+	Bilateral	Gross total resection	6	Dead
1984	20-49	Female	White	Ependymoma, NOS	ST	60mm+	Only one side	No surgery/Biopsy only	100	Alive
1985	50+	Male	White	Ependymoma, NOS	PF	30-59mm	Bilateral	Partial resection	69	Dead
1989	0-19	Male	White	Ependymoma, NOS	PF	60mm+	Bilateral	Gross total resection	133	Alive
1990	0-19	Female	White	Ependymoma, NOS	PF	30-59mm	Bilateral	Gross total resection	160	Alive
1991	20-49	Male	White	Ependymoma, NOS	other/unknown	unknown	Bilateral	Gross total resection	187	Alive
1992	0-19	Male	Other	Ependymoma, anaplastic	ST	60mm+	Only one side	Gross total resection	158	Alive
1993	0-19	Male	White	Ependymoma, anaplastic	PF	30-59mm	Bilateral	Partial resection	135	Alive
1994	0-19	Male	White	Ependymoma, anaplastic	other/unknown	60mm+	Bilateral	Partial resection	28	Dead
1996	0-19	Male	White	Ependymoma, anaplastic	PF	30-59mm	Bilateral	Partial resection	13	Dead
1997	0-19	Male	White	Ependymoma, NOS	PF	30-59mm	Bilateral	Gross total resection	162	Alive
1998	20-49	Female	White	Ependymoma, NOS	other/unknown	60mm+	Bilateral	Partial resection	158	Alive
2000	20-49	Female	White	Myxopapillary ependymoma	other/unknown	60mm+	Bilateral	Gross total resection	157	Alive
2001	0-19	Male	White	Ependymoma, NOS	other/unknown	10-29mm	Bilateral	Gross total resection	148	Alive
2002	20-49	Female	Other	Ependymoma, NOS	other/unknown	10-29mm	Bilateral	Gross total resection	154	Alive
2005	0-19	Male	White	Ependymoma, NOS	other/unknown	60mm+	Bilateral	Gross total resection	109	Alive
2006	0-19	Female	White	Ependymoma, anaplastic	PF	30-59mm	Bilateral	Gross total resection	117	Alive
2007	0-19	Female	White	Ependymoma, anaplastic	ST	60mm+	Only one side	Gross total resection	151	Alive
2008	20-49	Male	White	Ependymoma, NOS	PF	60mm+	Bilateral	Gross total resection	139	Dead
2009	20-49	Female	White	Ependymoma, NOS	PF	unknown	Bilateral	No surgery/Biopsy only	197	Alive
2010	0-19	Female	White	Ependymoma, NOS	ST	60mm+	Only one side	Gross total resection	51	Dead
2012	20-49	Female	White	Ependymoma, NOS	other/unknown	60mm+	Bilateral	Gross total resection	153	Alive
2015	20-49	Female	White	Ependymoma, NOS	PF	unknown	Bilateral	Gross total resection	119	Dead
2017	0-19	Male	White	Ependymoma, NOS	PF	30-59mm	Bilateral	Gross total resection	144	Alive
2018	0-19	Male	White	Ependymoma, NOS	PF	10-29mm	Bilateral	Gross total resection	130	Alive
2019	0-19	Female	White	Ependymoma, anaplastic	other/unknown	30-59mm	Bilateral	Gross total resection	13	Dead
2022	0-19	Male	White	Ependymoma, NOS	PF	60mm+	Bilateral	Gross total resection	144	Alive
2023	50+	Female	White	Ependymoma, NOS	other/unknown	30-59mm	Only one side	Gross total resection	41	Alive
2028	0-19	Female	White	Ependymoma, anaplastic	other/unknown	60mm+	Bilateral	Gross total resection	127	Alive
2033	20-49	Female	White	Ependymoma, NOS	SP	10-29mm	Bilateral	No surgery/Biopsy only	75	Alive
2034	50+	Female	White	Ependymoma, NOS	SP	10-29mm	Bilateral	No surgery/Biopsy only	163	Alive
2035	50+	Female	White	Ependymoma, NOS	SP	10-29mm	Bilateral	Gross total resection	172	Alive
2036	0-19	Male	White	Ependymoma, NOS	SP	60mm+	Bilateral	No surgery/Biopsy only	170	Alive
2037	20-49	Female	White	Ependymoma, NOS	SP	60mm+	Bilateral	Gross total resection	171	Alive
2038	50+	Male	White	Ependymoma, NOS	SP	60mm+	Bilateral	Partial resection	62	Alive
2039	50+	Male	White	Ependymoma, NOS	SP	30-59mm	Bilateral	Partial resection	153	Alive
2040	50+	Female	White	Ependymoma, NOS	SP	60mm+	Bilateral	Partial resection	62	Alive
2041	50+	Male	White	Ependymoma, anaplastic	SP	10-29mm	Bilateral	Gross total resection	179	Alive
2043	50+	Male	White	Ependymoma, NOS	SP	60mm+	Bilateral	Partial resection	27	Dead
2044	20-49	Female	White	Ependymoma, NOS	SP	60mm+	Bilateral	Gross total resection	149	Alive
2045	50+	Male	White	Ependymoma, NOS	SP	60mm+	Bilateral	Gross total resection	179	Alive
2047	20-49	Female	White	Ependymoma, NOS	SP	10-29mm	Bilateral	Gross total resection	170	Alive
2048	20-49	Male	White	Ependymoma, NOS	SP	60mm+	Bilateral	Partial resection	171	Alive
2051	50+	Male	White	Ependymoma, NOS	SP	60mm+	Bilateral	Gross total resection	139	Dead
2052	20-49	Male	Other	Ependymoma, NOS	SP	60mm+	Bilateral	Partial resection	164	Alive
2053	20-49	Male	White	Ependymoma, NOS	SP	30-59mm	Bilateral	Gross total resection	165	Alive
2057	50+	Female	White	Ependymoma, NOS	SP	60mm+	Bilateral	Gross total resection	164	Alive
2058	0-19	Male	White	Myxopapillary ependymoma	SP	60mm+	Bilateral	Partial resection	96	Alive
2060	50+	Female	White	Ependymoma, NOS	SP	unknown	Bilateral	Partial resection	15	Alive
2061	50+	Female	White	Ependymoma, NOS	SP	unknown	Bilateral	Partial resection	32	Alive
2062	0-19	Female	Other	Ependymoma, NOS	SP	30-59mm	Bilateral	Partial resection	72	Alive
2063	20-49	Female	White	Ependymoma, NOS	SP	60mm+	Bilateral	Gross total resection	159	Alive
2065	50+	Male	White	Ependymoma, NOS	SP	60mm+	Bilateral	No surgery/Biopsy only	104	Alive
2066	0-19	Female	White	Ependymoma, NOS	SP	60mm+	Bilateral	Partial resection	15	Dead
2068	50+	Male	White	Ependymoma, NOS	SP	60mm+	Bilateral	Gross total resection	128	Alive
2070	20-49	Female	White	Ependymoma, NOS	SP	unknown	Bilateral	Gross total resection	199	Alive
2073	20-49	Female	White	Myxopapillary ependymoma	SP	60mm+	Bilateral	No surgery/Biopsy only	124	Alive
2074	20-49	Male	Other	Ependymoma, NOS	SP	10-29mm	Bilateral	Partial resection	82	Alive
2076	50+	Male	White	Ependymoma, NOS	SP	60mm+	Bilateral	Partial resection	84	Alive
2078	50+	Male	White	Ependymoma, NOS	SP	30-59mm	Bilateral	Partial resection	157	Alive
2079	20-49	Male	White	Ependymoma, NOS	SP	60mm+	Bilateral	Partial resection	158	Alive
2080	0-19	Female	White	Ependymoma, NOS	SP	60mm+	Bilateral	Partial resection	86	Alive
2081	0-19	Male	White	Ependymoma, NOS	SP	60mm+	Bilateral	Gross total resection	156	Alive
2082	20-49	Male	White	Myxopapillary ependymoma	SP	30-59mm	Bilateral	Partial resection	86	Alive
2083	20-49	Male	White	Ependymoma, NOS	SP	unknown	Bilateral	Gross total resection	223	Alive
2084	20-49	Female	White	Ependymoma, NOS	SP	10-29mm	Bilateral	Partial resection	88	Alive
2085	20-49	Male	White	Ependymoma, NOS	SP	10-29mm	Bilateral	Gross total resection	158	Alive
2086	20-49	Male	White	Ependymoma, NOS	SP	30-59mm	Bilateral	Gross total resection	147	Alive
2087	20-49	Male	White	Ependymoma, NOS	SP	60mm+	Bilateral	Partial resection	89	Alive
2088	50+	Male	White	Ependymoma, NOS	SP	unknown	Bilateral	Partial resection	30	Alive
2089	20-49	Male	White	Ependymoma, NOS	SP	60mm+	Bilateral	Partial resection	158	Alive
2090	0-19	Male	White	Ependymoma, NOS	SP	60mm+	Bilateral	Partial resection	160	Alive
2091	20-49	Female	White	Ependymoma, NOS	SP	60mm+	Bilateral	Gross total resection	139	Alive
2092	20-49	Female	White	Ependymoma, NOS	SP	60mm+	Bilateral	Partial resection	98	Alive
2093	50+	Male	Black	Ependymoma, NOS	SP	60mm+	Bilateral	Partial resection	65	Dead
2095	20-49	Male	White	Ependymoma, NOS	SP	30-59mm	Bilateral	Gross total resection	118	Dead
2096	50+	Female	White	Ependymoma, NOS	SP	0-9mm	Bilateral	Gross total resection	162	Alive
2098	50+	Male	White	Ependymoma, NOS	SP	60mm+	Bilateral	Gross total resection	111	Dead
2099	50+	Male	White	Ependymoma, NOS	SP	10-29mm	Bilateral	Partial resection	92	Alive
2100	50+	Male	White	Ependymoma, NOS	SP	60mm+	Bilateral	Partial resection	95	Alive
2101	20-49	Male	White	Ependymoma, NOS	SP	60mm+	Bilateral	No surgery/Biopsy only	179	Alive
2102	20-49	Female	White	Ependymoma, NOS	SP	0-9mm	Bilateral	Gross total resection	111	Alive
2103	20-49	Male	White	Ependymoma, NOS	SP	60mm+	Bilateral	Partial resection	154	Alive
2104	50+	Female	White	Ependymoma, NOS	SP	0-9mm	Bilateral	No surgery/Biopsy only	106	Alive
2105	50+	Female	White	Ependymoma, NOS	SP	60mm+	Bilateral	Partial resection	102	Alive
2106	50+	Female	White	Ependymoma, NOS	SP	unknown	Bilateral	Partial resection	19	Alive
2107	20-49	Female	White	Ependymoma, NOS	SP	unknown	Bilateral	Gross total resection	17	Dead
2109	20-49	Male	White	Ependymoma, NOS	SP	60mm+	Bilateral	Partial resection	152	Alive
2111	20-49	Female	White	Ependymoma, NOS	SP	30-59mm	Bilateral	Partial resection	105	Alive
2112	50+	Female	White	Ependymoma, NOS	SP	60mm+	Only one side	No surgery/Biopsy only	152	Alive
2113	20-49	Male	White	Ependymoma, NOS	SP	unknown	Bilateral	Gross total resection	190	Alive
2114	20-49	Female	White	Ependymoma, NOS	SP	60mm+	Bilateral	No surgery/Biopsy only	148	Alive
2115	50+	Female	White	Ependymoma, NOS	SP	unknown	Bilateral	No surgery/Biopsy only	187	Alive
2116	50+	Male	White	Ependymoma, NOS	SP	60mm+	Bilateral	Gross total resection	146	Alive
2119	20-49	Male	White	Ependymoma, NOS	SP	60mm+	Bilateral	Partial resection	150	Alive
2120	50+	Male	White	Ependymoma, NOS	SP	10-29mm	Bilateral	Gross total resection	148	Alive
2121	20-49	Female	White	Ependymoma, NOS	SP	30-59mm	Bilateral	Gross total resection	114	Alive
2122	20-49	Female	White	Ependymoma, NOS	SP	10-29mm	Bilateral	No surgery/Biopsy only	126	Alive
2125	20-49	Male	White	Ependymoma, NOS	SP	10-29mm	Bilateral	Partial resection	114	Alive
2126	20-49	Female	White	Ependymoma, NOS	SP	60mm+	Bilateral	Partial resection	121	Alive
2127	20-49	Male	White	Ependymoma, NOS	SP	30-59mm	Bilateral	Gross total resection	141	Alive
2128	20-49	Male	White	Ependymoma, NOS	SP	60mm+	Bilateral	Partial resection	152	Alive
2131	20-49	Female	White	Ependymoma, NOS	SP	unknown	Bilateral	Gross total resection	192	Alive
2132	50+	Male	White	Ependymoma, NOS	SP	10-29mm	Bilateral	No surgery/Biopsy only	9	Dead
2135	20-49	Male	Other	Ependymoma, NOS	SP	60mm+	Bilateral	Partial resection	112	Alive
2136	50+	Female	White	Ependymoma, NOS	SP	10-29mm	Bilateral	Gross total resection	148	Alive
2137	0-19	Male	White	Ependymoma, NOS	SP	10-29mm	Bilateral	No surgery/Biopsy only	69	Dead
2138	20-49	Female	White	Ependymoma, NOS	SP	10-29mm	Bilateral	Gross total resection	131	Alive
2139	50+	Female	White	Ependymoma, NOS	SP	10-29mm	Bilateral	Gross total resection	140	Alive
2142	50+	Male	Black	Ependymoma, NOS	SP	60mm+	Bilateral	Partial resection	30	Dead
2143	50+	Male	White	Ependymoma, NOS	SP	10-29mm	Bilateral	Partial resection	115	Alive
2144	50+	Male	White	Ependymoma, NOS	SP	10-29mm	Bilateral	No surgery/Biopsy only	139	Alive
2145	20-49	Male	White	Ependymoma, NOS	SP	10-29mm	Bilateral	Partial resection	140	Alive
2146	50+	Male	White	Ependymoma, NOS	SP	60mm+	Bilateral	Gross total resection	114	Alive
2147	20-49	Male	White	Ependymoma, NOS	SP	10-29mm	Bilateral	Gross total resection	121	Dead
2148	20-49	Female	White	Ependymoma, NOS	SP	unknown	Bilateral	Partial resection	148	Alive
2149	50+	Female	White	Ependymoma, NOS	SP	60mm+	Bilateral	Gross total resection	138	Alive
2150	20-49	Female	White	Ependymoma, NOS	SP	60mm+	Bilateral	No surgery/Biopsy only	96	Alive
2151	0-19	Male	White	Ependymoma, NOS	SP	unknown	Bilateral	Partial resection	222	Alive
2153	50+	Male	White	Ependymoma, NOS	SP	60mm+	Bilateral	Gross total resection	117	Alive
2155	20-49	Male	White	Ependymoma, NOS	SP	0-9mm	Bilateral	Gross total resection	119	Alive
2156	20-49	Female	White	Ependymoma, NOS	SP	60mm+	Bilateral	Partial resection	139	Alive
2157	20-49	Male	White	Ependymoma, NOS	SP	unknown	Bilateral	No surgery/Biopsy only	72	Alive
2160	50+	Female	White	Ependymoma, NOS	SP	60mm+	Bilateral	Partial resection	139	Alive
2161	20-49	Female	Black	Ependymoma, NOS	SP	60mm+	Bilateral	No surgery/Biopsy only	133	Alive
2162	20-49	Female	White	Ependymoma, NOS	SP	60mm+	Bilateral	Gross total resection	122	Alive
2163	20-49	Female	White	Ependymoma, NOS	SP	60mm+	Bilateral	Gross total resection	125	Alive
2164	20-49	Female	White	Ependymoma, NOS	other/unknown	60mm+	Bilateral	Gross total resection	132	Alive
2165	50+	Female	White	Ependymoma, NOS	SP	60mm+	Bilateral	No surgery/Biopsy only	139	Alive
2166	50+	Female	White	Ependymoma, NOS	SP	60mm+	Bilateral	Gross total resection	123	Alive
2167	50+	Female	White	Ependymoma, NOS	SP	60mm+	Bilateral	Gross total resection	125	Alive
2168	20-49	Male	White	Ependymoma, NOS	SP	60mm+	Bilateral	Gross total resection	133	Alive
2169	20-49	Male	White	Ependymoma, NOS	SP	unknown	Bilateral	Partial resection	215	Alive
2171	20-49	Male	White	Ependymoma, NOS	SP	60mm+	Bilateral	Gross total resection	131	Alive
2172	50+	Female	White	Ependymoma, NOS	SP	60mm+	Bilateral	Gross total resection	132	Alive
2173	50+	Male	White	Ependymoma, NOS	SP	10-29mm	Bilateral	Partial resection	74	Alive
2174	20-49	Female	Black	Ependymoma, NOS	SP	unknown	Bilateral	Partial resection	25	Alive
2175	20-49	Male	White	Ependymoma, NOS	SP	10-29mm	Bilateral	Gross total resection	10	Alive
2176	50+	Female	White	Ependymoma, NOS	SP	0-9mm	Bilateral	Gross total resection	130	Alive
2177	20-49	Male	Other	Ependymoma, NOS	SP	60mm+	Bilateral	Gross total resection	134	Alive
2178	20-49	Male	White	Ependymoma, NOS	SP	60mm+	Bilateral	Partial resection	137	Alive
2179	50+	Male	White	Ependymoma, NOS	SP	10-29mm	Bilateral	Gross total resection	2	Dead
2180	50+	Male	Other	Ependymoma, NOS	SP	10-29mm	Bilateral	Gross total resection	137	Alive
2181	50+	Female	White	Ependymoma, NOS	SP	10-29mm	Bilateral	Partial resection	136	Alive
2182	20-49	Female	Black	Ependymoma, NOS	SP	60mm+	Bilateral	No surgery/Biopsy only	167	Alive
2185	50+	Male	White	Ependymoma, NOS	SP	10-29mm	Bilateral	No surgery/Biopsy only	118	Dead
2186	20-49	Female	White	Ependymoma, NOS	SP	60mm+	Bilateral	Gross total resection	139	Alive
2188	0-19	Male	White	Ependymoma, NOS	SP	60mm+	Bilateral	Partial resection	8	Dead
2189	50+	Female	White	Ependymoma, NOS	SP	10-29mm	Bilateral	Gross total resection	161	Alive
2190	20-49	Female	Other	Ependymoma, NOS	SP	10-29mm	Bilateral	Gross total resection	140	Alive
2192	50+	Male	White	Ependymoma, NOS	SP	unknown	Bilateral	Partial resection	2	Dead
2193	20-49	Male	White	Ependymoma, NOS	SP	60mm+	Bilateral	Gross total resection	116	Alive
2194	20-49	Female	White	Ependymoma, NOS	SP	unknown	Bilateral	Partial resection	193	Alive
2196	50+	Female	White	Ependymoma, NOS	SP	10-29mm	Bilateral	Partial resection	123	Alive
2197	50+	Female	White	Ependymoma, NOS	SP	60mm+	Bilateral	Gross total resection	142	Alive
2198	50+	Male	White	Ependymoma, NOS	SP	10-29mm	Bilateral	Gross total resection	127	Alive
2200	0-19	Male	Other	Ependymoma, NOS	SP	unknown	Bilateral	No surgery/Biopsy only	203	Alive
2201	20-49	Female	White	Ependymoma, NOS	SP	unknown	Bilateral	No surgery/Biopsy only	183	Alive
2202	0-19	Female	White	Ependymoma, NOS	SP	60mm+	Bilateral	Gross total resection	156	Alive
2203	20-49	Female	White	Ependymoma, NOS	SP	60mm+	Bilateral	No surgery/Biopsy only	121	Alive
2204	20-49	Female	White	Ependymoma, NOS	SP	10-29mm	Bilateral	Partial resection	95	Alive
2205	20-49	Female	White	Ependymoma, NOS	SP	10-29mm	Bilateral	No surgery/Biopsy only	155	Alive
2207	20-49	Male	White	Ependymoma, NOS	SP	60mm+	Bilateral	Gross total resection	154	Alive
2208	50+	Female	White	Ependymoma, NOS	SP	10-29mm	Bilateral	Gross total resection	142	Alive
2209	20-49	Female	Other	Ependymoma, NOS	SP	60mm+	Bilateral	No surgery/Biopsy only	130	Alive
2210	0-19	Female	White	Ependymoma, NOS	SP	60mm+	Bilateral	Gross total resection	120	Alive
2211	20-49	Male	White	Ependymoma, NOS	SP	60mm+	Bilateral	No surgery/Biopsy only	124	Alive
2212	50+	Female	White	Ependymoma, NOS	SP	unknown	Bilateral	No surgery/Biopsy only	50	Dead
2213	50+	Male	White	Ependymoma, NOS	SP	60mm+	Bilateral	Gross total resection	119	Alive
2214	20-49	Female	Other	Ependymoma, NOS	SP	60mm+	Bilateral	No surgery/Biopsy only	6	Dead
2215	50+	Female	White	Ependymoma, NOS	SP	10-29mm	Bilateral	Gross total resection	158	Alive
2216	50+	Male	White	Ependymoma, NOS	SP	60mm+	Bilateral	No surgery/Biopsy only	13	Dead
2217	0-19	Male	White	Ependymoma, NOS	SP	60mm+	Bilateral	No surgery/Biopsy only	155	Alive
2219	20-49	Male	White	Ependymoma, NOS	SP	60mm+	Bilateral	No surgery/Biopsy only	159	Alive
2221	50+	Male	White	Ependymoma, NOS	SP	unknown	Bilateral	Partial resection	213	Dead
2222	20-49	Male	White	Ependymoma, NOS	SP	60mm+	Bilateral	Gross total resection	79	Dead
2225	20-49	Male	White	Ependymoma, NOS	SP	30-59mm	Bilateral	Gross total resection	156	Dead
2226	50+	Female	White	Ependymoma, NOS	SP	10-29mm	Bilateral	Gross total resection	117	Alive
2227	50+	Male	Black	Ependymoma, NOS	SP	60mm+	Bilateral	Gross total resection	115	Alive
2228	50+	Female	White	Ependymoma, NOS	SP	0-9mm	Bilateral	Partial resection	109	Alive
2229	20-49	Female	White	Ependymoma, NOS	SP	unknown	Bilateral	Gross total resection	216	Alive
2230	20-49	Male	White	Ependymoma, NOS	SP	60mm+	Bilateral	Gross total resection	171	Alive
2231	20-49	Female	Other	Ependymoma, NOS	SP	60mm+	Bilateral	No surgery/Biopsy only	120	Alive
2232	20-49	Male	White	Ependymoma, NOS	SP	60mm+	Bilateral	Gross total resection	176	Alive
2233	20-49	Female	White	Ependymoma, NOS	SP	unknown	Bilateral	Partial resection	32	Alive
2234	20-49	Female	White	Ependymoma, NOS	SP	10-29mm	Bilateral	Gross total resection	101	Alive
2235	50+	Female	White	Ependymoma, NOS	SP	30-59mm	Bilateral	Gross total resection	28	Dead
2237	20-49	Male	White	Ependymoma, NOS	SP	10-29mm	Bilateral	No surgery/Biopsy only	112	Alive
2238	20-49	Male	White	Ependymoma, NOS	SP	60mm+	Bilateral	Gross total resection	128	Alive
2240	20-49	Male	Black	Ependymoma, NOS	SP	60mm+	Bilateral	No surgery/Biopsy only	123	Dead
2242	20-49	Male	White	Ependymoma, NOS	SP	10-29mm	Bilateral	Gross total resection	176	Alive
2243	50+	Female	White	Ependymoma, NOS	SP	60mm+	Bilateral	No surgery/Biopsy only	85	Alive
2244	50+	Male	Other	Ependymoma, NOS	SP	60mm+	Bilateral	Gross total resection	112	Alive
2246	50+	Female	White	Ependymoma, NOS	SP	60mm+	Bilateral	No surgery/Biopsy only	175	Alive
2247	50+	Male	White	Ependymoma, NOS	SP	60mm+	Bilateral	No surgery/Biopsy only	104	Dead
2248	50+	Male	White	Ependymoma, NOS	SP	10-29mm	Bilateral	Partial resection	53	Dead
2249	50+	Female	White	Ependymoma, NOS	SP	0-9mm	Bilateral	Gross total resection	103	Alive
2250	20-49	Female	White	Myxopapillary ependymoma	SP	unknown	Bilateral	Partial resection	3	Alive
2254	20-49	Female	White	Ependymoma, NOS	SP	unknown	Bilateral	Gross total resection	182	Alive
2255	20-49	Male	White	Ependymoma, NOS	SP	30-59mm	Bilateral	No surgery/Biopsy only	85	Dead
2261	50+	Male	White	Ependymoma, NOS	SP	unknown	Bilateral	No surgery/Biopsy only	190	Alive
2262	20-49	Female	White	Ependymoma, NOS	SP	60mm+	Bilateral	Gross total resection	165	Alive
2264	50+	Male	Black	Ependymoma, NOS	SP	unknown	Bilateral	No surgery/Biopsy only	18	Alive
2267	50+	Female	White	Ependymoma, NOS	SP	10-29mm	Bilateral	Partial resection	5	Dead
2268	20-49	Female	White	Myxopapillary ependymoma	SP	30-59mm	Bilateral	Partial resection	81	Alive
2271	20-49	Male	White	Ependymoma, NOS	SP	10-29mm	Bilateral	No surgery/Biopsy only	88	Alive
2272	20-49	Female	White	Ependymoma, NOS	SP	60mm+	Bilateral	No surgery/Biopsy only	80	Alive
2273	50+	Male	White	Ependymoma, NOS	SP	60mm+	Bilateral	Partial resection	10	Alive
2275	50+	Female	White	Ependymoma, NOS	SP	unknown	Bilateral	Gross total resection	41	Dead
2276	50+	Female	White	Ependymoma, NOS	SP	unknown	Bilateral	No surgery/Biopsy only	194	Alive
2277	20-49	Female	White	Ependymoma, NOS	SP	unknown	Bilateral	Gross total resection	107	Dead
2278	50+	Female	White	Ependymoma, NOS	SP	10-29mm	Bilateral	Partial resection	52	Dead
2280	0-19	Female	White	Ependymoma, NOS	SP	unknown	Bilateral	Gross total resection	191	Alive
2281	20-49	Female	White	Ependymoma, NOS	SP	unknown	Bilateral	No surgery/Biopsy only	68	Dead
2282	50+	Female	White	Ependymoma, NOS	SP	unknown	Bilateral	No surgery/Biopsy only	202	Alive
2283	20-49	Female	White	Ependymoma, NOS	SP	unknown	Bilateral	No surgery/Biopsy only	202	Alive
2286	50+	Male	Black	Ependymoma, NOS	SP	60mm+	Bilateral	Partial resection	49	Alive
2287	50+	Male	White	Ependymoma, NOS	SP	60mm+	Bilateral	Gross total resection	104	Alive
2289	0-19	Female	Black	Ependymoma, NOS	SP	unknown	Bilateral	Partial resection	208	Alive
2290	50+	Male	White	Ependymoma, NOS	SP	60mm+	Bilateral	Partial resection	84	Dead
2291	20-49	Female	White	Ependymoma, NOS	SP	60mm+	Bilateral	No surgery/Biopsy only	101	Alive
2294	20-49	Male	White	Ependymoma, NOS	SP	unknown	Bilateral	Partial resection	208	Alive
2295	50+	Female	White	Ependymoma, NOS	SP	unknown	Bilateral	No surgery/Biopsy only	24	Dead
2296	50+	Male	White	Ependymoma, NOS	SP	unknown	Bilateral	Gross total resection	78	Dead
2299	50+	Female	White	Ependymoma, NOS	SP	unknown	Bilateral	Partial resection	219	Alive
2300	50+	Male	White	Ependymoma, NOS	SP	60mm+	Bilateral	Gross total resection	90	Alive
2301	20-49	Female	White	Ependymoma, NOS	SP	unknown	Bilateral	Partial resection	2	Alive
2302	20-49	Male	Black	Ependymoma, NOS	SP	30-59mm	Bilateral	Partial resection	12	Alive
2304	20-49	Female	White	Ependymoma, NOS	SP	unknown	Bilateral	Gross total resection	225	Alive
2305	20-49	Male	White	Ependymoma, NOS	SP	unknown	Bilateral	No surgery/Biopsy only	92	Alive
2306	50+	Female	White	Ependymoma, NOS	SP	60mm+	Bilateral	No surgery/Biopsy only	40	Alive
2307	50+	Female	White	Ependymoma, NOS	SP	10-29mm	Bilateral	Gross total resection	97	Alive
2308	50+	Female	White	Ependymoma, NOS	SP	60mm+	Bilateral	Partial resection	42	Alive
2309	50+	Female	White	Ependymoma, NOS	SP	60mm+	Bilateral	Partial resection	86	Alive
2310	50+	Female	White	Ependymoma, NOS	SP	unknown	Bilateral	Partial resection	27	Alive
2313	0-19	Male	White	Ependymoma, NOS	SP	60mm+	Bilateral	Partial resection	84	Alive
2314	20-49	Female	White	Ependymoma, NOS	SP	60mm+	Bilateral	Partial resection	94	Alive
2319	20-49	Female	White	Ependymoma, NOS	SP	30-59mm	Bilateral	Partial resection	63	Alive
2320	50+	Female	White	Ependymoma, NOS	SP	unknown	Bilateral	Gross total resection	208	Alive
2322	20-49	Female	White	Ependymoma, NOS	SP	0-9mm	Bilateral	No surgery/Biopsy only	86	Dead
2323	50+	Male	White	Ependymoma, NOS	SP	30-59mm	Bilateral	Partial resection	95	Alive
2325	50+	Male	Other	Ependymoma, NOS	SP	60mm+	Bilateral	Gross total resection	106	Alive
2326	50+	Female	White	Ependymoma, NOS	SP	30-59mm	Bilateral	Partial resection	91	Alive
2328	50+	Female	White	Ependymoma, NOS	other/unknown	10-29mm	Bilateral	Partial resection	98	Alive
2330	50+	Female	White	Myxopapillary ependymoma	SP	60mm+	Bilateral	Partial resection	84	Alive
2335	50+	Male	White	Ependymoma, NOS	SP	60mm+	Bilateral	Partial resection	87	Alive
2336	50+	Female	White	Ependymoma, NOS	SP	60mm+	Bilateral	Partial resection	61	Alive
2337	50+	Male	White	Ependymoma, NOS	SP	30-59mm	Bilateral	Partial resection	65	Alive
2339	50+	Female	White	Ependymoma, NOS	SP	unknown	Bilateral	No surgery/Biopsy only	99	Dead
2340	20-49	Female	Other	Ependymoma, NOS	SP	60mm+	Bilateral	Partial resection	66	Alive
2341	20-49	Female	White	Ependymoma, NOS	SP	60mm+	Bilateral	Partial resection	93	Alive
2342	20-49	Female	Other	Ependymoma, NOS	SP	30-59mm	Bilateral	Partial resection	87	Alive
2344	20-49	Male	White	Ependymoma, NOS	SP	60mm+	Bilateral	Partial resection	86	Alive
2345	20-49	Male	White	Myxopapillary ependymoma	SP	60mm+	Bilateral	No surgery/Biopsy only	95	Alive
2346	20-49	Female	White	Ependymoma, NOS	SP	60mm+	Bilateral	Partial resection	84	Alive
2348	0-19	Male	White	Ependymoma, NOS	SP	60mm+	Bilateral	Partial resection	91	Alive
2349	20-49	Male	White	Ependymoma, NOS	SP	60mm+	Bilateral	Gross total resection	71	Alive
2350	50+	Male	White	Ependymoma, NOS	SP	unknown	Bilateral	Partial resection	15	Alive
2351	50+	Female	White	Ependymoma, NOS	SP	10-29mm	Bilateral	Partial resection	79	Alive
2352	20-49	Female	White	Ependymoma, NOS	SP	unknown	Bilateral	Partial resection	29	Alive
2353	50+	Female	Other	Ependymoma, NOS	SP	unknown	Bilateral	Partial resection	13	Alive
2354	20-49	Female	White	Ependymoma, NOS	SP	60mm+	Bilateral	Partial resection	84	Alive
2355	20-49	Female	White	Ependymoma, NOS	SP	unknown	Bilateral	Gross total resection	223	Alive
2356	20-49	Female	White	Ependymoma, NOS	SP	30-59mm	Bilateral	Gross total resection	42	Alive
2357	20-49	Female	White	Ependymoma, NOS	SP	10-29mm	Bilateral	Partial resection	57	Alive
2359	20-49	Male	Black	Ependymoma, NOS	SP	unknown	Bilateral	Gross total resection	141	Dead
2361	50+	Male	White	Ependymoma, NOS	SP	0-9mm	Bilateral	Partial resection	97	Alive
2362	50+	Female	Black	Ependymoma, NOS	SP	10-29mm	Bilateral	Partial resection	92	Alive
2363	20-49	Male	White	Ependymoma, NOS	SP	unknown	Bilateral	Partial resection	222	Alive
2364	20-49	Male	White	Ependymoma, NOS	SP	60mm+	Bilateral	Partial resection	83	Alive
2367	50+	Female	White	Ependymoma, NOS	SP	unknown	Bilateral	Gross total resection	215	Alive
2368	50+	Female	White	Ependymoma, NOS	SP	30-59mm	Bilateral	Partial resection	81	Alive
2369	20-49	Female	White	Ependymoma, NOS	SP	10-29mm	Bilateral	Partial resection	79	Alive
2371	20-49	Male	White	Ependymoma, NOS	SP	60mm+	Bilateral	Partial resection	78	Alive
2372	50+	Female	White	Ependymoma, NOS	SP	0-9mm	Bilateral	Partial resection	77	Alive
2373	20-49	Male	White	Ependymoma, NOS	SP	10-29mm	Bilateral	Gross total resection	55	Alive
2374	50+	Female	White	Ependymoma, NOS	SP	60mm+	Bilateral	Partial resection	82	Alive
2376	20-49	Female	White	Ependymoma, NOS	SP	60mm+	Bilateral	Partial resection	58	Alive
2378	50+	Female	White	Ependymoma, NOS	SP	60mm+	Bilateral	Gross total resection	77	Alive
2379	50+	Female	White	Ependymoma, NOS	SP	60mm+	Bilateral	Partial resection	103	Alive
2380	20-49	Male	Other	Ependymoma, NOS	SP	10-29mm	Bilateral	Partial resection	82	Alive
2381	20-49	Male	White	Ependymoma, NOS	SP	unknown	Bilateral	Partial resection	14	Alive
2382	20-49	Female	White	Ependymoma, NOS	SP	10-29mm	Bilateral	Partial resection	67	Alive
2383	20-49	Male	White	Myxopapillary ependymoma	SP	10-29mm	Bilateral	Partial resection	88	Alive
2384	20-49	Male	White	Ependymoma, NOS	SP	10-29mm	Bilateral	Gross total resection	77	Alive
2386	20-49	Female	Other	Ependymoma, NOS	SP	unknown	Bilateral	Partial resection	22	Alive
2387	50+	Male	White	Ependymoma, anaplastic	SP	60mm+	Bilateral	No surgery/Biopsy only	84	Alive
2388	50+	Female	White	Ependymoma, NOS	SP	60mm+	Bilateral	Partial resection	85	Alive
2389	50+	Female	White	Ependymoma, NOS	SP	10-29mm	Bilateral	Partial resection	77	Alive
2391	20-49	Male	White	Ependymoma, NOS	SP	10-29mm	Bilateral	Partial resection	69	Alive
2392	50+	Male	White	Ependymoma, NOS	SP	10-29mm	Bilateral	Partial resection	4	Alive
2393	20-49	Male	White	Ependymoma, NOS	SP	10-29mm	Bilateral	Gross total resection	79	Alive
2394	20-49	Male	White	Ependymoma, NOS	SP	10-29mm	Bilateral	Gross total resection	104	Alive
2395	20-49	Female	White	Ependymoma, anaplastic	SP	60mm+	Bilateral	No surgery/Biopsy only	129	Alive
2396	20-49	Female	White	Ependymoma, NOS	SP	0-9mm	Bilateral	Partial resection	38	Alive
2397	20-49	Female	White	Ependymoma, NOS	SP	60mm+	Bilateral	Partial resection	75	Alive
2398	20-49	Female	Other	Ependymoma, NOS	SP	unknown	Bilateral	Partial resection	3	Alive
2399	50+	Male	White	Ependymoma, NOS	SP	10-29mm	Bilateral	Partial resection	79	Alive
2402	20-49	Female	White	Ependymoma, NOS	SP	unknown	Bilateral	Partial resection	1	Alive
2403	50+	Female	White	Ependymoma, NOS	SP	30-59mm	Bilateral	Gross total resection	92	Alive
2406	50+	Male	White	Myxopapillary ependymoma	SP	60mm+	Bilateral	Partial resection	75	Alive
2407	20-49	Male	White	Ependymoma, NOS	SP	60mm+	Bilateral	Partial resection	93	Alive
2408	20-49	Female	White	Ependymoma, NOS	SP	unknown	Bilateral	Partial resection	17	Alive
2410	50+	Male	White	Ependymoma, NOS	SP	unknown	Bilateral	Partial resection	5	Alive
2411	0-19	Female	White	Ependymoma, NOS	SP	60mm+	Bilateral	No surgery/Biopsy only	98	Alive
2412	50+	Male	White	Ependymoma, NOS	SP	60mm+	Bilateral	No surgery/Biopsy only	119	Alive
2413	20-49	Male	White	Ependymoma, NOS	SP	unknown	Bilateral	Gross total resection	18	Alive
2415	50+	Female	White	Ependymoma, NOS	SP	0-9mm	Bilateral	Partial resection	73	Alive
2416	50+	Male	Other	Ependymoma, NOS	SP	60mm+	Bilateral	No surgery/Biopsy only	73	Dead
2417	20-49	Male	White	Ependymoma, NOS	SP	unknown	Bilateral	Partial resection	26	Alive
2418	50+	Female	Black	Ependymoma, NOS	SP	30-59mm	Bilateral	Gross total resection	119	Alive
2419	50+	Male	White	Ependymoma, NOS	SP	60mm+	Bilateral	Partial resection	72	Alive
2420	50+	Male	White	Ependymoma, NOS	SP	unknown	Bilateral	Partial resection	13	Alive
2422	20-49	Female	White	Myxopapillary ependymoma	SP	10-29mm	Bilateral	Partial resection	69	Alive
2426	50+	Female	Other	Ependymoma, NOS	SP	10-29mm	Bilateral	Gross total resection	61	Alive
2428	20-49	Male	White	Ependymoma, NOS	SP	0-9mm	Bilateral	Partial resection	68	Alive
2429	50+	Female	Other	Ependymoma, NOS	SP	0-9mm	Bilateral	Partial resection	69	Alive
2430	50+	Female	White	Ependymoma, NOS	SP	unknown	Bilateral	Partial resection	15	Alive
2431	20-49	Female	White	Ependymoma, NOS	SP	60mm+	Bilateral	Gross total resection	117	Alive
2432	50+	Female	White	Ependymoma, NOS	SP	10-29mm	Bilateral	Partial resection	40	Alive
2433	20-49	Male	White	Ependymoma, NOS	SP	60mm+	Bilateral	Partial resection	17	Alive
2435	20-49	Female	White	Ependymoma, NOS	SP	60mm+	Bilateral	Partial resection	127	Alive
2436	20-49	Male	White	Ependymoma, NOS	SP	30-59mm	Bilateral	Partial resection	65	Alive
2437	20-49	Male	White	Ependymoma, NOS	SP	0-9mm	Bilateral	Partial resection	67	Alive
2438	20-49	Female	White	Ependymoma, NOS	SP	10-29mm	Bilateral	Partial resection	64	Alive
2439	50+	Male	White	Ependymoma, NOS	SP	60mm+	Bilateral	Gross total resection	121	Dead
2440	20-49	Female	White	Ependymoma, NOS	SP	60mm+	Bilateral	No surgery/Biopsy only	140	Alive
2441	20-49	Male	White	Ependymoma, NOS	SP	60mm+	Bilateral	No surgery/Biopsy only	61	Alive
2444	20-49	Male	White	Ependymoma, NOS	SP	unknown	Bilateral	Partial resection	24	Alive
2445	50+	Male	White	Ependymoma, NOS	SP	60mm+	Bilateral	Gross total resection	81	Dead
2446	50+	Female	White	Ependymoma, NOS	SP	30-59mm	Bilateral	Partial resection	62	Alive
2447	0-19	Female	Black	Ependymoma, NOS	SP	unknown	Bilateral	Partial resection	14	Alive
2448	20-49	Male	White	Ependymoma, anaplastic	SP	60mm+	Bilateral	Partial resection	11	Dead
2449	20-49	Male	White	Ependymoma, NOS	SP	10-29mm	Bilateral	Gross total resection	134	Alive
2450	20-49	Male	White	Ependymoma, NOS	SP	30-59mm	Bilateral	Partial resection	20	Alive
2451	20-49	Male	White	Ependymoma, NOS	SP	60mm+	Bilateral	Gross total resection	1	Dead
2452	50+	Male	Other	Ependymoma, NOS	SP	60mm+	Bilateral	Partial resection	133	Alive
2453	20-49	Female	White	Ependymoma, NOS	SP	60mm+	Bilateral	Partial resection	61	Alive
2455	50+	Male	Other	Ependymoma, NOS	SP	10-29mm	Bilateral	Gross total resection	138	Alive
2456	20-49	Female	White	Ependymoma, NOS	SP	60mm+	Bilateral	Partial resection	28	Alive
2458	50+	Female	White	Ependymoma, NOS	SP	30-59mm	Bilateral	Partial resection	59	Alive
2460	20-49	Female	White	Ependymoma, NOS	SP	60mm+	Bilateral	Partial resection	57	Alive
2463	20-49	Female	White	Ependymoma, NOS	SP	unknown	Bilateral	Gross total resection	33	Alive
2464	50+	Female	White	Ependymoma, NOS	SP	unknown	Bilateral	Gross total resection	19	Alive
2465	20-49	Male	White	Ependymoma, NOS	SP	0-9mm	Bilateral	Partial resection	32	Alive
2466	20-49	Male	White	Ependymoma, NOS	SP	60mm+	Bilateral	Partial resection	75	Alive
2467	50+	Female	Other	Ependymoma, NOS	SP	60mm+	Bilateral	No surgery/Biopsy only	58	Alive
2468	20-49	Female	White	Ependymoma, NOS	SP	unknown	Bilateral	Partial resection	30	Alive
2470	0-19	Female	White	Ependymoma, NOS	SP	10-29mm	Bilateral	Gross total resection	63	Alive
2471	20-49	Male	White	Ependymoma, NOS	SP	unknown	Bilateral	Partial resection	204	Alive
2472	20-49	Female	Black	Ependymoma, NOS	SP	unknown	Bilateral	No surgery/Biopsy only	191	Alive
2473	20-49	Male	White	Ependymoma, NOS	SP	unknown	Bilateral	Partial resection	192	Alive
2475	20-49	Female	White	Ependymoma, NOS	SP	60mm+	Bilateral	Gross total resection	152	Alive
2476	0-19	Male	White	Ependymoma, NOS	SP	30-59mm	Bilateral	Partial resection	57	Alive
2478	20-49	Male	White	Ependymoma, NOS	SP	unknown	Bilateral	Gross total resection	188	Alive
2480	50+	Male	White	Ependymoma, NOS	SP	10-29mm	Bilateral	Partial resection	55	Alive
2481	50+	Female	Other	Ependymoma, NOS	SP	30-59mm	Bilateral	Gross total resection	57	Dead
2482	50+	Female	White	Ependymoma, NOS	SP	60mm+	Bilateral	Gross total resection	163	Alive
2485	20-49	Male	White	Ependymoma, NOS	SP	60mm+	Bilateral	Gross total resection	133	Alive
2488	50+	Male	White	Ependymoma, NOS	SP	unknown	Bilateral	No surgery/Biopsy only	59	Dead
2489	20-49	Male	White	Ependymoma, NOS	SP	unknown	Bilateral	Gross total resection	217	Alive
2490	50+	Male	White	Ependymoma, NOS	SP	unknown	Bilateral	Gross total resection	225	Alive
2492	20-49	Male	Black	Ependymoma, anaplastic	SP	60mm+	Bilateral	No surgery/Biopsy only	49	Dead
2494	50+	Female	White	Ependymoma, NOS	SP	60mm+	Bilateral	No surgery/Biopsy only	75	Alive
2496	20-49	Male	White	Ependymoma, NOS	SP	60mm+	Bilateral	Partial resection	51	Alive
2498	20-49	Female	Other	Ependymoma, NOS	SP	10-29mm	Bilateral	Partial resection	61	Alive
2499	50+	Female	Black	Ependymoma, NOS	SP	unknown	Bilateral	Partial resection	7	Dead
2500	50+	Female	White	Ependymoma, NOS	SP	unknown	Bilateral	Partial resection	33	Alive
2501	50+	Female	White	Ependymoma, NOS	SP	10-29mm	Bilateral	Partial resection	32	Alive
2503	50+	Female	White	Ependymoma, NOS	SP	unknown	Bilateral	Gross total resection	23	Alive
2505	20-49	Female	White	Ependymoma, NOS	SP	unknown	Bilateral	No surgery/Biopsy only	160	Dead
2509	20-49	Male	White	Ependymoma, NOS	SP	unknown	Bilateral	Partial resection	35	Alive
2512	20-49	Female	White	Ependymoma, anaplastic	SP	unknown	Bilateral	Partial resection	20	Alive
2514	20-49	Female	Other	Ependymoma, NOS	SP	10-29mm	Bilateral	Gross total resection	46	Alive
2517	20-49	Male	White	Ependymoma, NOS	SP	10-29mm	Bilateral	Partial resection	45	Alive
2518	20-49	Female	White	Ependymoma, NOS	SP	unknown	Bilateral	No surgery/Biopsy only	34	Alive
2519	20-49	Male	White	Ependymoma, NOS	SP	unknown	Bilateral	Partial resection	28	Alive
2521	20-49	Female	White	Ependymoma, NOS	SP	60mm+	Bilateral	Partial resection	59	Alive
2522	20-49	Male	White	Ependymoma, NOS	SP	unknown	Bilateral	Partial resection	31	Alive
2523	50+	Female	White	Ependymoma, NOS	SP	unknown	Bilateral	No surgery/Biopsy only	177	Dead
2524	50+	Female	White	Ependymoma, NOS	SP	60mm+	Bilateral	Partial resection	39	Alive
2527	0-19	Female	White	Ependymoma, NOS	SP	unknown	Bilateral	Gross total resection	54	Dead
2529	0-19	Male	White	Ependymoma, anaplastic	SP	60mm+	Bilateral	Partial resection	7	Dead
2531	20-49	Male	White	Ependymoma, NOS	SP	60mm+	Bilateral	Partial resection	32	Alive
2533	20-49	Male	White	Ependymoma, NOS	SP	10-29mm	Bilateral	Gross total resection	41	Alive
2536	20-49	Female	White	Ependymoma, NOS	SP	0-9mm	Bilateral	No surgery/Biopsy only	79	Alive
2537	20-49	Female	Other	Ependymoma, NOS	SP	60mm+	Bilateral	Partial resection	32	Alive
2538	50+	Female	White	Ependymoma, NOS	SP	60mm+	Bilateral	Partial resection	5	Alive
2539	20-49	Female	White	Ependymoma, NOS	SP	10-29mm	Bilateral	Gross total resection	4	Alive
2540	20-49	Female	White	Ependymoma, NOS	SP	30-59mm	Bilateral	Partial resection	40	Alive
2541	20-49	Male	White	Myxopapillary ependymoma	SP	unknown	Bilateral	No surgery/Biopsy only	211	Alive
2542	50+	Female	White	Ependymoma, NOS	SP	60mm+	Bilateral	Partial resection	42	Alive
2543	20-49	Female	White	Ependymoma, NOS	SP	unknown	Bilateral	Partial resection	226	Alive
2544	20-49	Male	Black	Ependymoma, NOS	SP	10-29mm	Bilateral	Gross total resection	38	Alive
2546	0-19	Female	White	Ependymoma, NOS	SP	unknown	Bilateral	No surgery/Biopsy only	210	Alive
2547	0-19	Male	White	Ependymoma, NOS	SP	unknown	Bilateral	Gross total resection	204	Alive
2548	50+	Male	White	Ependymoma, NOS	SP	60mm+	Bilateral	Partial resection	76	Alive
2551	50+	Male	White	Ependymoma, NOS	SP	60mm+	Bilateral	Partial resection	5	Dead
2552	50+	Female	White	Ependymoma, NOS	SP	10-29mm	Bilateral	Partial resection	70	Alive
2553	50+	Male	White	Ependymoma, NOS	SP	10-29mm	Bilateral	Partial resection	38	Alive
2554	50+	Female	Other	Ependymoma, NOS	SP	60mm+	Bilateral	No surgery/Biopsy only	28	Alive
2555	20-49	Female	White	Ependymoma, NOS	SP	30-59mm	Bilateral	Partial resection	81	Alive
2557	50+	Female	White	Ependymoma, NOS	SP	10-29mm	Bilateral	No surgery/Biopsy only	47	Alive
2558	50+	Female	White	Ependymoma, NOS	SP	unknown	Bilateral	Partial resection	7	Alive
2559	50+	Male	Other	Ependymoma, NOS	SP	30-59mm	Bilateral	Partial resection	65	Alive
2561	50+	Male	White	Ependymoma, NOS	SP	10-29mm	Bilateral	Gross total resection	78	Alive
2563	50+	Male	White	Ependymoma, NOS	SP	unknown	Bilateral	Partial resection	20	Alive
2564	20-49	Male	White	Ependymoma, NOS	SP	30-59mm	Bilateral	Partial resection	84	Alive
2568	50+	Male	White	Ependymoma, NOS	SP	unknown	Bilateral	Partial resection	32	Alive
2569	20-49	Female	Black	Myxopapillary ependymoma	SP	30-59mm	Bilateral	Partial resection	91	Alive
2570	20-49	Female	White	Ependymoma, NOS	SP	60mm+	Bilateral	No surgery/Biopsy only	98	Alive
2572	50+	Male	White	Ependymoma, NOS	SP	30-59mm	Bilateral	Partial resection	22	Dead
2573	20-49	Female	White	Ependymoma, NOS	SP	10-29mm	Bilateral	Partial resection	33	Alive
2574	50+	Female	White	Ependymoma, NOS	SP	unknown	Bilateral	Gross total resection	26	Alive
2575	20-49	Female	White	Ependymoma, NOS	SP	30-59mm	Bilateral	Partial resection	46	Alive
2576	20-49	Female	White	Ependymoma, NOS	SP	60mm+	Bilateral	Partial resection	45	Alive
2578	20-49	Male	White	Ependymoma, NOS	SP	10-29mm	Bilateral	Partial resection	72	Alive
2579	20-49	Female	White	Ependymoma, NOS	SP	30-59mm	Bilateral	Gross total resection	117	Alive
2580	20-49	Male	White	Ependymoma, NOS	SP	10-29mm	Bilateral	Partial resection	110	Alive
2582	20-49	Female	White	Ependymoma, NOS	SP	unknown	Bilateral	Partial resection	27	Alive
2584	50+	Female	White	Ependymoma, NOS	SP	unknown	Bilateral	Partial resection	29	Alive
2585	20-49	Female	White	Ependymoma, NOS	SP	60mm+	Bilateral	No surgery/Biopsy only	117	Alive
2586	20-49	Female	Other	Ependymoma, NOS	SP	unknown	Bilateral	No surgery/Biopsy only	27	Alive
2588	50+	Male	White	Ependymoma, NOS	SP	unknown	Bilateral	Gross total resection	28	Alive
2589	20-49	Female	White	Ependymoma, NOS	SP	60mm+	Bilateral	No surgery/Biopsy only	118	Alive
2591	50+	Male	White	Ependymoma, NOS	SP	60mm+	Bilateral	Partial resection	122	Alive
2593	20-49	Male	White	Ependymoma, NOS	SP	unknown	Bilateral	Partial resection	29	Alive
2594	20-49	Female	White	Ependymoma, NOS	SP	10-29mm	Bilateral	Gross total resection	131	Alive
2596	20-49	Female	White	Ependymoma, NOS	SP	10-29mm	Bilateral	Gross total resection	121	Alive
2597	50+	Male	White	Ependymoma, NOS	SP	60mm+	Bilateral	Partial resection	86	Alive
2600	50+	Female	White	Ependymoma, NOS	SP	unknown	Bilateral	Partial resection	17	Alive
2603	20-49	Female	White	Ependymoma, NOS	SP	60mm+	Bilateral	Gross total resection	2	Alive
2604	20-49	Male	Other	Ependymoma, NOS	SP	unknown	Bilateral	Partial resection	24	Alive
2605	50+	Female	Other	Ependymoma, NOS	SP	unknown	Bilateral	Gross total resection	27	Alive
2608	20-49	Female	White	Ependymoma, NOS	SP	unknown	Bilateral	Partial resection	24	Alive
2609	20-49	Female	Other	Ependymoma, NOS	SP	10-29mm	Bilateral	Partial resection	110	Alive
2611	20-49	Male	White	Ependymoma, NOS	SP	60mm+	Bilateral	Gross total resection	137	Alive
2612	20-49	Male	White	Ependymoma, NOS	SP	unknown	Bilateral	Partial resection	24	Alive
2614	50+	Female	White	Ependymoma, NOS	SP	60mm+	Bilateral	Partial resection	94	Alive
2615	50+	Female	White	Ependymoma, NOS	SP	0-9mm	Bilateral	Partial resection	14	Alive
2617	50+	Male	White	Ependymoma, NOS	SP	10-29mm	Bilateral	Gross total resection	147	Alive
2618	20-49	Male	White	Ependymoma, NOS	SP	30-59mm	Bilateral	Partial resection	54	Alive
2619	50+	Male	White	Ependymoma, NOS	SP	60mm+	Bilateral	Partial resection	101	Alive
2620	50+	Male	Black	Ependymoma, NOS	SP	unknown	Bilateral	Partial resection	13	Alive
2622	50+	Female	White	Ependymoma, NOS	SP	60mm+	Bilateral	Gross total resection	132	Alive
2626	50+	Male	White	Ependymoma, NOS	SP	10-29mm	Bilateral	Partial resection	101	Dead
2629	50+	Male	White	Ependymoma, NOS	SP	30-59mm	Bilateral	No surgery/Biopsy only	116	Dead
2630	20-49	Female	White	Ependymoma, NOS	SP	unknown	Bilateral	Partial resection	19	Alive
2631	50+	Male	White	Ependymoma, NOS	SP	10-29mm	Bilateral	Gross total resection	160	Alive
2632	50+	Female	White	Ependymoma, NOS	SP	unknown	Bilateral	Partial resection	12	Alive
2633	20-49	Female	White	Ependymoma, NOS	SP	60mm+	Bilateral	Gross total resection	152	Dead
2634	20-49	Male	White	Ependymoma, NOS	SP	10-29mm	Bilateral	Partial resection	93	Dead
2635	20-49	Female	White	Ependymoma, NOS	SP	unknown	Bilateral	Partial resection	6	Alive
2636	50+	Female	White	Ependymoma, NOS	SP	unknown	Bilateral	Gross total resection	5	Alive
2637	20-49	Male	White	Ependymoma, NOS	SP	unknown	Bilateral	Partial resection	23	Alive
2638	20-49	Female	Other	Ependymoma, NOS	SP	unknown	Bilateral	Partial resection	25	Alive
2639	50+	Male	White	Ependymoma, NOS	SP	unknown	Bilateral	No surgery/Biopsy only	9	Alive
2640	20-49	Female	White	Ependymoma, NOS	SP	60mm+	Bilateral	Partial resection	53	Alive
2641	20-49	Female	White	Ependymoma, NOS	SP	unknown	Bilateral	Gross total resection	223	Alive
2642	50+	Female	White	Ependymoma, NOS	SP	unknown	Bilateral	Partial resection	18	Alive
2645	50+	Female	Other	Ependymoma, NOS	SP	unknown	Bilateral	Partial resection	3	Alive
2647	50+	Female	White	Ependymoma, NOS	SP	10-29mm	Bilateral	Gross total resection	157	Alive
2649	50+	Male	White	Ependymoma, NOS	SP	unknown	Bilateral	Gross total resection	180	Alive
2650	50+	Female	White	Ependymoma, NOS	SP	unknown	Bilateral	Gross total resection	15	Alive
2651	50+	Male	White	Ependymoma, NOS	SP	10-29mm	Bilateral	Gross total resection	160	Dead
2653	50+	Female	White	Ependymoma, NOS	SP	unknown	Only one side	Gross total resection	11	Alive
2654	0-19	Male	White	Ependymoma, NOS	SP	unknown	Bilateral	Partial resection	12	Alive
2655	20-49	Female	White	Ependymoma, NOS	SP	60mm+	Bilateral	Gross total resection	60	Alive
2657	20-49	Male	White	Ependymoma, NOS	SP	unknown	Bilateral	Partial resection	13	Alive
2659	20-49	Female	White	Ependymoma, NOS	SP	unknown	Bilateral	Gross total resection	190	Alive
2661	50+	Male	White	Ependymoma, NOS	SP	60mm+	Bilateral	Partial resection	64	Alive
2662	50+	Female	White	Ependymoma, NOS	SP	unknown	Bilateral	Gross total resection	20	Alive
2663	20-49	Male	White	Ependymoma, NOS	SP	unknown	Bilateral	Partial resection	7	Alive
2664	50+	Female	Other	Ependymoma, anaplastic	SP	unknown	Bilateral	Partial resection	15	Alive
2667	50+	Male	White	Ependymoma, NOS	SP	unknown	Bilateral	No surgery/Biopsy only	31	Alive
2670	50+	Female	White	Ependymoma, NOS	SP	unknown	Bilateral	Partial resection	11	Alive
2672	50+	Male	Other	Ependymoma, NOS	SP	10-29mm	Bilateral	Gross total resection	67	Alive
2673	50+	Female	White	Ependymoma, NOS	SP	unknown	Bilateral	Gross total resection	187	Alive
2674	20-49	Female	Other	Ependymoma, NOS	SP	unknown	Bilateral	Partial resection	20	Alive
2675	20-49	Female	White	Ependymoma, NOS	SP	unknown	Bilateral	Partial resection	12	Alive
2676	50+	Female	White	Ependymoma, NOS	SP	unknown	Bilateral	Partial resection	9	Alive
2677	20-49	Female	White	Ependymoma, NOS	SP	unknown	Bilateral	Partial resection	11	Alive
2678	50+	Male	White	Ependymoma, NOS	SP	unknown	Bilateral	Gross total resection	190	Alive
2679	20-49	Male	Other	Ependymoma, NOS	SP	unknown	Bilateral	Partial resection	6	Alive
2680	20-49	Female	White	Ependymoma, NOS	SP	unknown	Bilateral	Partial resection	17	Alive
2682	20-49	Male	White	Ependymoma, NOS	SP	10-29mm	Bilateral	No surgery/Biopsy only	66	Alive
2683	20-49	Female	White	Ependymoma, NOS	SP	unknown	Bilateral	Partial resection	192	Alive
2684	20-49	Female	White	Ependymoma, NOS	SP	unknown	Bilateral	Partial resection	2	Alive
2685	20-49	Male	White	Ependymoma, NOS	SP	unknown	Bilateral	Partial resection	201	Alive
2686	20-49	Male	White	Ependymoma, NOS	SP	unknown	Bilateral	No surgery/Biopsy only	219	Alive
2687	50+	Male	White	Ependymoma, NOS	SP	60mm+	Bilateral	Gross total resection	146	Alive
2688	50+	Male	Other	Ependymoma, NOS	SP	unknown	Bilateral	Gross total resection	3	Alive
2689	20-49	Female	Black	Ependymoma, NOS	SP	0-9mm	Bilateral	Partial resection	36	Alive
2690	50+	Female	White	Ependymoma, NOS	SP	unknown	Bilateral	Partial resection	4	Alive
2691	50+	Male	White	Ependymoma, NOS	SP	unknown	Bilateral	Partial resection	84	Dead
2692	20-49	Male	White	Ependymoma, NOS	SP	unknown	Bilateral	Partial resection	6	Alive
2693	20-49	Male	White	Ependymoma, NOS	SP	unknown	Bilateral	Partial resection	8	Alive
2694	20-49	Male	White	Ependymoma, NOS	SP	unknown	Bilateral	Partial resection	206	Alive
2697	0-19	Female	White	Ependymoma, anaplastic	SP	unknown	Bilateral	Partial resection	2	Alive
2698	20-49	Female	White	Ependymoma, NOS	SP	unknown	Bilateral	Gross total resection	221	Alive
2699	20-49	Male	White	Ependymoma, NOS	SP	unknown	Bilateral	Partial resection	207	Alive
2700	50+	Female	White	Ependymoma, NOS	SP	unknown	Bilateral	Gross total resection	2	Alive
2701	20-49	Male	White	Ependymoma, NOS	SP	unknown	Bilateral	Partial resection	16	Dead
2702	50+	Male	White	Ependymoma, NOS	SP	60mm+	Bilateral	Partial resection	84	Alive
2703	50+	Female	Other	Ependymoma, NOS	SP	unknown	Bilateral	Partial resection	5	Alive
2704	50+	Male	Black	Ependymoma, NOS	SP	10-29mm	Bilateral	Partial resection	6	Dead
2706	0-19	Male	White	Ependymoma, NOS	SP	unknown	Bilateral	Gross total resection	221	Alive
2707	20-49	Female	White	Ependymoma, NOS	SP	unknown	Bilateral	Gross total resection	193	Alive
2708	50+	Female	White	Ependymoma, NOS	SP	unknown	Bilateral	Gross total resection	226	Alive
2709	20-49	Male	White	Ependymoma, NOS	SP	unknown	Bilateral	Gross total resection	223	Alive
2711	20-49	Female	White	Ependymoma, NOS	SP	60mm+	Bilateral	Gross total resection	115	Alive
2712	50+	Female	White	Ependymoma, anaplastic	SP	60mm+	Bilateral	Gross total resection	30	Dead
2714	50+	Female	White	Ependymoma, NOS	SP	60mm+	Bilateral	Partial resection	73	Alive
2716	50+	Male	White	Ependymoma, NOS	SP	60mm+	Bilateral	No surgery/Biopsy only	14	Dead
2718	0-19	Female	Black	Ependymoma, NOS	SP	unknown	Bilateral	Gross total resection	218	Alive
2719	50+	Male	White	Ependymoma, NOS	SP	unknown	Bilateral	Partial resection	218	Alive
2720	0-19	Female	Other	Ependymoma, NOS	SP	unknown	Bilateral	Partial resection	29	Alive
2721	20-49	Male	White	Ependymoma, NOS	SP	unknown	Bilateral	Gross total resection	202	Alive
2722	20-49	Female	Other	Ependymoma, NOS	SP	unknown	Bilateral	Gross total resection	10	Alive
2724	20-49	Male	White	Ependymoma, NOS	SP	60mm+	Bilateral	No surgery/Biopsy only	130	Alive
2725	20-49	Female	White	Ependymoma, NOS	SP	60mm+	Bilateral	Partial resection	20	Dead
2726	50+	Female	White	Ependymoma, NOS	SP	unknown	Bilateral	Partial resection	201	Alive
2727	50+	Male	White	Ependymoma, NOS	SP	unknown	Bilateral	Gross total resection	199	Alive
2728	20-49	Female	White	Ependymoma, anaplastic	SP	60mm+	Bilateral	Partial resection	127	Alive
2730	20-49	Female	White	Ependymoma, NOS	SP	unknown	Bilateral	Gross total resection	196	Alive
2731	0-19	Male	Other	Ependymoma, NOS	SP	0-9mm	Bilateral	No surgery/Biopsy only	42	Alive
2732	50+	Female	White	Ependymoma, NOS	SP	unknown	Bilateral	Gross total resection	127	Dead
2733	50+	Female	White	Ependymoma, NOS	SP	unknown	Bilateral	Partial resection	158	Alive
2734	50+	Male	White	Ependymoma, NOS	SP	60mm+	Bilateral	Partial resection	133	Alive
2735	50+	Male	White	Ependymoma, NOS	SP	60mm+	Bilateral	No surgery/Biopsy only	122	Alive
2736	20-49	Male	Other	Ependymoma, NOS	SP	10-29mm	Bilateral	Partial resection	71	Alive
2737	20-49	Male	White	Ependymoma, NOS	SP	60mm+	Bilateral	No surgery/Biopsy only	122	Alive
2738	20-49	Female	Other	Ependymoma, NOS	SP	60mm+	Bilateral	Partial resection	105	Alive
2741	50+	Female	White	Ependymoma, NOS	SP	unknown	Bilateral	Gross total resection	90	Alive
2742	0-19	Male	Other	Ependymoma, NOS	SP	60mm+	Bilateral	Gross total resection	101	Alive
2743	20-49	Male	White	Ependymoma, NOS	SP	unknown	Bilateral	Gross total resection	183	Alive
2744	20-49	Female	White	Ependymoma, NOS	SP	10-29mm	Bilateral	Gross total resection	178	Alive
2746	50+	Female	White	Ependymoma, NOS	SP	unknown	Bilateral	Gross total resection	187	Alive
2748	20-49	Male	White	Ependymoma, NOS	SP	10-29mm	Bilateral	Partial resection	176	Alive
2749	20-49	Female	White	Ependymoma, NOS	SP	10-29mm	Bilateral	No surgery/Biopsy only	179	Alive
2752	50+	Female	White	Ependymoma, NOS	SP	unknown	Bilateral	Gross total resection	188	Alive
2754	50+	Male	White	Ependymoma, NOS	SP	10-29mm	Bilateral	Partial resection	139	Alive
2756	20-49	Male	White	Ependymoma, NOS	SP	60mm+	Bilateral	No surgery/Biopsy only	1	Dead
2757	50+	Female	White	Ependymoma, NOS	SP	60mm+	Bilateral	No surgery/Biopsy only	52	Dead
2758	20-49	Female	White	Ependymoma, NOS	SP	10-29mm	Bilateral	No surgery/Biopsy only	130	Alive
2759	50+	Female	White	Ependymoma, NOS	SP	unknown	Bilateral	No surgery/Biopsy only	187	Dead
2760	50+	Male	White	Ependymoma, NOS	SP	60mm+	Bilateral	Gross total resection	146	Alive
2761	50+	Male	White	Ependymoma, NOS	SP	60mm+	Bilateral	Gross total resection	135	Alive
2763	20-49	Male	White	Ependymoma, NOS	SP	30-59mm	Bilateral	Gross total resection	163	Alive
2764	50+	Male	White	Ependymoma, NOS	SP	30-59mm	Bilateral	Gross total resection	161	Alive
2765	20-49	Female	Other	Ependymoma, NOS	SP	30-59mm	Bilateral	Gross total resection	177	Alive
2766	50+	Female	White	Ependymoma, NOS	SP	10-29mm	Bilateral	Partial resection	82	Alive
2768	20-49	Male	White	Ependymoma, NOS	SP	30-59mm	Bilateral	Gross total resection	179	Alive
2770	20-49	Male	White	Ependymoma, NOS	SP	unknown	Bilateral	Gross total resection	140	Dead
2771	50+	Female	White	Ependymoma, NOS	SP	unknown	Bilateral	Gross total resection	143	Dead
2773	20-49	Female	Other	Ependymoma, NOS	SP	60mm+	Bilateral	Gross total resection	140	Alive
2774	20-49	Male	White	Ependymoma, NOS	SP	unknown	Bilateral	Gross total resection	195	Alive
2777	50+	Female	White	Ependymoma, NOS	SP	60mm+	Bilateral	Partial resection	144	Alive
2778	20-49	Female	White	Ependymoma, NOS	SP	unknown	Bilateral	Partial resection	35	Alive
2779	20-49	Male	White	Ependymoma, NOS	SP	60mm+	Bilateral	Gross total resection	137	Alive
2781	20-49	Male	White	Ependymoma, NOS	SP	10-29mm	Bilateral	Gross total resection	137	Alive
2783	20-49	Female	White	Ependymoma, NOS	SP	10-29mm	Bilateral	No surgery/Biopsy only	132	Alive
2784	50+	Female	White	Ependymoma, NOS	SP	0-9mm	Bilateral	No surgery/Biopsy only	131	Alive
2785	20-49	Female	Black	Ependymoma, NOS	SP	10-29mm	Bilateral	No surgery/Biopsy only	36	Alive
2788	20-49	Male	Black	Ependymoma, NOS	SP	60mm+	Bilateral	Gross total resection	148	Alive
2790	20-49	Female	Black	Ependymoma, NOS	SP	30-59mm	Bilateral	No surgery/Biopsy only	123	Alive
2791	20-49	Female	Black	Ependymoma, NOS	SP	unknown	Bilateral	Partial resection	5	Alive
2792	20-49	Female	White	Ependymoma, NOS	SP	0-9mm	Bilateral	Gross total resection	76	Dead
2793	0-19	Male	Black	Ependymoma, anaplastic	SP	unknown	Bilateral	No surgery/Biopsy only	3	Alive
2794	20-49	Female	White	Ependymoma, NOS	SP	10-29mm	Bilateral	Gross total resection	118	Alive
2795	50+	Female	White	Ependymoma, NOS	SP	unknown	Bilateral	Partial resection	10	Alive
2796	50+	Female	White	Ependymoma, NOS	SP	unknown	Bilateral	Partial resection	3	Alive
2797	20-49	Female	White	Ependymoma, NOS	SP	unknown	Bilateral	No surgery/Biopsy only	1	Alive
2798	20-49	Male	White	Ependymoma, NOS	SP	60mm+	Bilateral	Partial resection	94	Alive
2799	20-49	Male	White	Ependymoma, NOS	SP	10-29mm	Bilateral	Partial resection	152	Alive
2801	50+	Female	Black	Ependymoma, NOS	SP	60mm+	Bilateral	No surgery/Biopsy only	110	Alive
2802	50+	Female	White	Ependymoma, NOS	SP	10-29mm	Bilateral	No surgery/Biopsy only	113	Alive
2803	20-49	Female	White	Ependymoma, NOS	SP	10-29mm	Bilateral	Partial resection	101	Alive
2804	20-49	Female	White	Ependymoma, NOS	SP	unknown	Bilateral	Partial resection	13	Alive
2805	20-49	Female	White	Ependymoma, NOS	SP	10-29mm	Bilateral	Partial resection	97	Alive
2808	0-19	Male	White	Ependymoma, NOS	SP	60mm+	Bilateral	Gross total resection	106	Alive
2810	50+	Male	White	Ependymoma, NOS	SP	10-29mm	Bilateral	No surgery/Biopsy only	26	Dead
2812	50+	Female	Black	Ependymoma, NOS	SP	unknown	Bilateral	Partial resection	12	Alive
2814	50+	Male	White	Ependymoma, NOS	SP	0-9mm	Bilateral	No surgery/Biopsy only	92	Dead
2815	20-49	Female	Other	Myxopapillary ependymoma	SP	unknown	Bilateral	Partial resection	20	Alive
2818	50+	Male	White	Ependymoma, NOS	SP	10-29mm	Bilateral	Gross total resection	117	Alive
2820	20-49	Female	White	Ependymoma, NOS	SP	60mm+	Bilateral	No surgery/Biopsy only	80	Alive
2826	50+	Male	White	Ependymoma, NOS	SP	30-59mm	Bilateral	No surgery/Biopsy only	129	Alive
2828	20-49	Female	White	Ependymoma, NOS	SP	10-29mm	Bilateral	Partial resection	94	Alive
2829	50+	Male	Other	Ependymoma, NOS	SP	60mm+	Bilateral	Gross total resection	105	Dead
2830	20-49	Male	White	Ependymoma, NOS	SP	60mm+	Bilateral	Partial resection	79	Alive
2831	20-49	Male	Black	Ependymoma, NOS	SP	unknown	Bilateral	Partial resection	22	Alive
2833	50+	Female	White	Ependymoma, NOS	SP	30-59mm	Bilateral	Gross total resection	160	Alive
2834	20-49	Female	Black	Ependymoma, NOS	SP	unknown	Bilateral	Partial resection	18	Alive
2836	50+	Female	White	Ependymoma, NOS	SP	10-29mm	Bilateral	Partial resection	65	Alive
2837	50+	Female	Other	Ependymoma, NOS	SP	10-29mm	Bilateral	Partial resection	67	Alive
2838	50+	Male	White	Ependymoma, NOS	SP	10-29mm	Bilateral	Partial resection	65	Alive
2839	50+	Female	White	Ependymoma, NOS	SP	10-29mm	Bilateral	Partial resection	64	Alive
2840	20-49	Male	White	Ependymoma, NOS	SP	60mm+	Bilateral	Partial resection	64	Alive
2841	20-49	Male	White	Ependymoma, NOS	SP	10-29mm	Bilateral	Gross total resection	156	Alive
2843	20-49	Male	White	Ependymoma, NOS	SP	unknown	Bilateral	Partial resection	24	Alive
2844	20-49	Male	White	Ependymoma, NOS	SP	30-59mm	Bilateral	Partial resection	80	Alive
2845	20-49	Male	White	Ependymoma, NOS	SP	60mm+	Bilateral	Gross total resection	156	Alive
2846	50+	Female	White	Ependymoma, NOS	SP	10-29mm	Bilateral	Partial resection	66	Alive
2847	20-49	Male	White	Ependymoma, anaplastic	SP	60mm+	Bilateral	No surgery/Biopsy only	19	Dead
2848	50+	Male	White	Myxopapillary ependymoma	SP	60mm+	Bilateral	Gross total resection	179	Alive
2849	50+	Female	White	Ependymoma, NOS	SP	10-29mm	Bilateral	Gross total resection	160	Alive
2850	50+	Female	White	Ependymoma, NOS	SP	10-29mm	Bilateral	Partial resection	54	Alive
2852	50+	Male	White	Ependymoma, NOS	SP	unknown	Bilateral	No surgery/Biopsy only	184	Alive
2853	20-49	Female	White	Ependymoma, NOS	SP	10-29mm	Bilateral	Partial resection	44	Alive
2855	20-49	Male	White	Ependymoma, NOS	SP	10-29mm	Bilateral	Partial resection	39	Alive
[truncated: 677 more rows]
