# Supplementary material for: Development and validation of prognostic nomogram in ependymoma: A retrospective analysis of the SEER database
Source: Cancer Med. 2021 Aug 3;10(17):6140–8. doi: 10.1002/cam4.4151 (PMC8419756; doi:10.1002/cam4.4151)
Supplement: Supplementary file 3 — Additional file S3 [file CAM4-10-6140-s001.csv]

ID	Age	Gender	Race	Morphology	Location	Size	Laterality	Resection	Survival	Status
2	50+	Male	White	Ependymoma, NOS	Other/unknown	10-29mm	Bilateral	Gross total resection	61	Alive
5	0-19	Male	White	Ependymoma, NOS	Other/unknown	unknown	Bilateral	Gross total resection	31	Alive
8	0-19	Male	White	Ependymoma, NOS	Supratentorial	60mm+	Only one side	Partial resection	157	Alive
16	20-49	Female	White	Ependymoma, NOS	Posterior fossa	60mm+	Bilateral	No surgery/Biopsy only	45	Alive
37	50+	Female	White	Ependymoma, NOS	Posterior fossa	30-59mm	Bilateral	Partial resection	3	Dead
38	50+	Male	White	Ependymoma, NOS	Other/unknown	0-9mm	Bilateral	Partial resection	1	Dead
46	50+	Female	White	Ependymoma, anaplastic	Supratentorial	unknown	Only one side	Gross total resection	11	Dead
55	20-49	Female	White	Ependymoma, anaplastic	Supratentorial	unknown	Only one side	Partial resection	4	Alive
56	20-49	Female	White	Ependymoma, NOS	Other/unknown	10-29mm	Bilateral	Gross total resection	175	Alive
57	50+	Female	White	Ependymoma, NOS	Posterior fossa	unknown	Bilateral	Partial resection	2	Alive
59	20-49	Male	White	Ependymoma, NOS	Posterior fossa	60mm+	Bilateral	Partial resection	63	Alive
61	20-49	Female	White	Ependymoma, NOS	Other/unknown	30-59mm	Bilateral	Partial resection	173	Alive
66	0-19	Female	White	Ependymoma, NOS	Supratentorial	60mm+	Only one side	Gross total resection	53	Alive
67	50+	Male	White	Ependymoma, NOS	Supratentorial	60mm+	Only one side	No surgery/Biopsy only	21	Dead
68	50+	Male	White	Ependymoma, NOS	Posterior fossa	unknown	Bilateral	Partial resection	74	Dead
69	0-19	Male	White	Ependymoma, NOS	Posterior fossa	unknown	Bilateral	Gross total resection	227	Alive
70	50+	Female	White	Ependymoma, NOS	Posterior fossa	unknown	Bilateral	Partial resection	179	Dead
73	0-19	Male	Black	Ependymoma, anaplastic	Other/unknown	30-59mm	Bilateral	Partial resection	48	Alive
74	0-19	Female	White	Ependymoma, NOS	Supratentorial	unknown	Bilateral	Gross total resection	128	Dead
75	0-19	Male	White	Ependymoma, NOS	Posterior fossa	unknown	Bilateral	Gross total resection	216	Alive
78	50+	Female	White	Ependymoma, NOS	Other/unknown	unknown	Bilateral	Gross total resection	113	Dead
80	20-49	Male	White	Ependymoma, NOS	Supratentorial	30-59mm	Only one side	No surgery/Biopsy only	58	Alive
84	20-49	Male	White	Ependymoma, NOS	Posterior fossa	unknown	Bilateral	Gross total resection	190	Alive
86	0-19	Female	White	Ependymoma, NOS	Other/unknown	unknown	Bilateral	Gross total resection	186	Alive
91	0-19	Female	Other	Ependymoma, NOS	Supratentorial	60mm+	Only one side	Gross total resection	106	Alive
97	20-49	Male	White	Ependymoma, anaplastic	Supratentorial	60mm+	Only one side	No surgery/Biopsy only	28	Alive
101	0-19	Female	White	Ependymoma, anaplastic	Supratentorial	60mm+	Only one side	Gross total resection	23	Dead
103	20-49	Female	White	Ependymoma, NOS	Posterior fossa	60mm+	Bilateral	Gross total resection	160	Alive
111	0-19	Female	White	Ependymoma, NOS	Posterior fossa	60mm+	Bilateral	Partial resection	14	Dead
113	0-19	Male	White	Ependymoma, anaplastic	Supratentorial	30-59mm	Only one side	Gross total resection	39	Dead
114	20-49	Female	White	Myxopapillary ependymoma	Posterior fossa	60mm+	Bilateral	Gross total resection	147	Alive
116	50+	Female	White	Ependymoma, NOS	Posterior fossa	30-59mm	Only one side	Gross total resection	35	Alive
118	0-19	Male	White	Myxopapillary ependymoma	Posterior fossa	unknown	Bilateral	Gross total resection	145	Alive
119	0-19	Female	White	Ependymoma, NOS	Posterior fossa	unknown	Bilateral	No surgery/Biopsy only	191	Alive
120	50+	Male	White	Ependymoma, NOS	Posterior fossa	30-59mm	Bilateral	Partial resection	44	Alive
123	0-19	Male	Other	Ependymoma, NOS	Posterior fossa	30-59mm	Bilateral	Partial resection	158	Alive
124	20-49	Female	White	Ependymoma, NOS	Posterior fossa	unknown	Bilateral	Partial resection	35	Alive
125	0-19	Female	Black	Ependymoma, NOS	Supratentorial	unknown	Only one side	No surgery/Biopsy only	31	Alive
126	50+	Male	White	Ependymoma, NOS	Posterior fossa	unknown	Bilateral	Gross total resection	3	Dead
134	0-19	Male	White	Ependymoma, anaplastic	Posterior fossa	30-59mm	Bilateral	No surgery/Biopsy only	112	Alive
137	0-19	Female	White	Ependymoma, anaplastic	Other/unknown	60mm+	Bilateral	No surgery/Biopsy only	28	Dead
139	50+	Male	White	Ependymoma, anaplastic	Other/unknown	30-59mm	Bilateral	Partial resection	15	Dead
141	20-49	Male	White	Ependymoma, NOS	Posterior fossa	unknown	Bilateral	Gross total resection	22	Alive
145	0-19	Male	White	Ependymoma, anaplastic	Other/unknown	30-59mm	Bilateral	Gross total resection	95	Alive
146	0-19	Male	White	Ependymoma, NOS	Posterior fossa	30-59mm	Bilateral	Gross total resection	94	Alive
148	20-49	Female	White	Ependymoma, NOS	Posterior fossa	unknown	Bilateral	Gross total resection	21	Alive
152	0-19	Female	White	Ependymoma, NOS	Supratentorial	60mm+	Only one side	No surgery/Biopsy only	130	Alive
154	50+	Female	White	Ependymoma, anaplastic	Supratentorial	30-59mm	Only one side	Gross total resection	104	Alive
159	0-19	Female	White	Ependymoma, NOS	Supratentorial	60mm+	Only one side	Gross total resection	89	Alive
160	20-49	Male	White	Ependymoma, NOS	Posterior fossa	30-59mm	Bilateral	Partial resection	84	Alive
161	20-49	Male	White	Ependymoma, NOS	Posterior fossa	60mm+	Bilateral	Gross total resection	149	Alive
166	0-19	Male	White	Ependymoma, NOS	Supratentorial	10-29mm	Only one side	Gross total resection	70	Alive
169	20-49	Male	White	Ependymoma, anaplastic	Other/unknown	60mm+	Bilateral	Partial resection	75	Alive
172	0-19	Female	White	Ependymoma, anaplastic	Posterior fossa	30-59mm	Bilateral	Gross total resection	68	Alive
173	20-49	Male	White	Ependymoma, anaplastic	Other/unknown	unknown	Bilateral	Gross total resection	225	Alive
176	50+	Male	White	Ependymoma, NOS	Supratentorial	60mm+	Only one side	Gross total resection	70	Alive
177	0-19	Male	White	Ependymoma, NOS	Other/unknown	30-59mm	Bilateral	Gross total resection	52	Alive
180	50+	Male	White	Ependymoma, NOS	Posterior fossa	30-59mm	Bilateral	Gross total resection	54	Alive
188	50+	Female	White	Ependymoma, NOS	Other/unknown	10-29mm	Bilateral	Gross total resection	149	Alive
189	0-19	Female	White	Ependymoma, anaplastic	Supratentorial	unknown	Only one side	Gross total resection	32	Alive
190	0-19	Female	White	Ependymoma, NOS	Supratentorial	unknown	Only one side	Gross total resection	30	Alive
192	50+	Male	White	Ependymoma, NOS	Other/unknown	unknown	Bilateral	Partial resection	34	Alive
195	0-19	Male	White	Ependymoma, NOS	Other/unknown	60mm+	Bilateral	Gross total resection	151	Alive
196	0-19	Male	White	Ependymoma, anaplastic	Other/unknown	unknown	Bilateral	Gross total resection	24	Alive
197	0-19	Female	White	Ependymoma, anaplastic	Other/unknown	unknown	Only one side	Gross total resection	27	Alive
200	0-19	Male	White	Ependymoma, NOS	Posterior fossa	unknown	Bilateral	Gross total resection	13	Alive
204	20-49	Male	White	Ependymoma, anaplastic	Supratentorial	unknown	Only one side	Gross total resection	2	Alive
211	0-19	Male	White	Ependymoma, anaplastic	Other/unknown	30-59mm	Bilateral	Partial resection	83	Alive
216	0-19	Male	Black	Ependymoma, NOS	Other/unknown	unknown	Bilateral	Gross total resection	21	Dead
223	0-19	Female	Other	Ependymoma, anaplastic	Supratentorial	unknown	Bilateral	Gross total resection	196	Alive
224	0-19	Male	White	Ependymoma, anaplastic	Supratentorial	unknown	Bilateral	Gross total resection	45	Dead
229	20-49	Female	Black	Ependymoma, NOS	Posterior fossa	unknown	Bilateral	Partial resection	201	Alive
231	20-49	Male	Other	Ependymoma, NOS	Posterior fossa	30-59mm	Bilateral	No surgery/Biopsy only	81	Alive
237	20-49	Female	White	Ependymoma, NOS	Supratentorial	unknown	Bilateral	Partial resection	189	Alive
248	50+	Male	White	Ependymoma, NOS	Posterior fossa	60mm+	Bilateral	No surgery/Biopsy only	163	Alive
250	20-49	Female	White	Ependymoma, NOS	Supratentorial	60mm+	Only one side	Gross total resection	145	Alive
251	50+	Male	White	Ependymoma, NOS	Posterior fossa	60mm+	Only one side	Gross total resection	142	Alive
255	20-49	Female	Black	Myxopapillary ependymoma	Other/unknown	30-59mm	Bilateral	Gross total resection	126	Dead
259	0-19	Male	Black	Ependymoma, NOS	Posterior fossa	30-59mm	Bilateral	Gross total resection	25	Dead
260	0-19	Male	White	Ependymoma, NOS	Other/unknown	60mm+	Bilateral	No surgery/Biopsy only	115	Alive
262	20-49	Male	White	Ependymoma, NOS	Posterior fossa	30-59mm	Bilateral	Partial resection	82	Alive
265	0-19	Female	Other	Ependymoma, NOS	Supratentorial	10-29mm	Only one side	Gross total resection	79	Alive
269	20-49	Female	White	Ependymoma, NOS	Supratentorial	30-59mm	Only one side	No surgery/Biopsy only	56	Dead
271	0-19	Male	Other	Ependymoma, NOS	Posterior fossa	unknown	Bilateral	Partial resection	35	Alive
275	0-19	Female	White	Ependymoma, NOS	Other/unknown	60mm+	Bilateral	Gross total resection	141	Alive
276	0-19	Male	White	Ependymoma, anaplastic	Posterior fossa	10-29mm	Bilateral	Partial resection	128	Alive
277	0-19	Female	Black	Ependymoma, anaplastic	Other/unknown	30-59mm	Bilateral	No surgery/Biopsy only	16	Dead
284	50+	Male	White	Ependymoma, NOS	Posterior fossa	60mm+	Bilateral	Partial resection	79	Dead
287	20-49	Male	Other	Ependymoma, NOS	Other/unknown	unknown	Bilateral	Gross total resection	12	Alive
292	50+	Male	Other	Ependymoma, NOS	Other/unknown	10-29mm	Bilateral	No surgery/Biopsy only	2	Dead
294	50+	Male	Black	Ependymoma, NOS	Posterior fossa	30-59mm	Bilateral	Gross total resection	88	Alive
297	20-49	Male	White	Ependymoma, anaplastic	Supratentorial	60mm+	Only one side	Partial resection	53	Dead
298	20-49	Female	White	Ependymoma, NOS	Posterior fossa	unknown	Bilateral	Gross total resection	223	Alive
302	0-19	Male	White	Ependymoma, NOS	Posterior fossa	30-59mm	Bilateral	Gross total resection	79	Alive
304	50+	Male	Black	Ependymoma, NOS	Posterior fossa	60mm+	Bilateral	No surgery/Biopsy only	7	Alive
307	50+	Female	White	Ependymoma, anaplastic	Posterior fossa	30-59mm	Bilateral	Gross total resection	63	Alive
313	0-19	Female	White	Ependymoma, NOS	Other/unknown	unknown	Bilateral	Gross total resection	225	Alive
315	50+	Male	White	Ependymoma, NOS	Posterior fossa	10-29mm	Bilateral	Gross total resection	38	Alive
317	50+	Female	White	Ependymoma, NOS	Other/unknown	unknown	Bilateral	Gross total resection	219	Alive
319	0-19	Male	Black	Ependymoma, NOS	Posterior fossa	10-29mm	Bilateral	Gross total resection	44	Alive
320	50+	Male	Black	Ependymoma, NOS	Posterior fossa	unknown	Bilateral	Gross total resection	2	Dead
329	0-19	Male	Black	Ependymoma, NOS	Posterior fossa	unknown	Bilateral	Gross total resection	27	Alive
332	0-19	Female	Other	Ependymoma, anaplastic	Supratentorial	unknown	Only one side	Gross total resection	13	Alive
335	20-49	Female	White	Ependymoma, NOS	Supratentorial	unknown	Bilateral	No surgery/Biopsy only	111	Dead
338	0-19	Male	White	Ependymoma, anaplastic	Supratentorial	unknown	Only one side	Gross total resection	5	Alive
343	0-19	Female	White	Ependymoma, anaplastic	Posterior fossa	30-59mm	Bilateral	Gross total resection	83	Dead
344	50+	Female	White	Ependymoma, NOS	Other/unknown	unknown	Bilateral	Partial resection	5	Alive
345	0-19	Male	White	Ependymoma, NOS	Other/unknown	unknown	Bilateral	No surgery/Biopsy only	35	Dead
346	20-49	Female	White	Ependymoma, NOS	Other/unknown	unknown	Bilateral	No surgery/Biopsy only	193	Alive
353	50+	Male	White	Ependymoma, NOS	Posterior fossa	unknown	Bilateral	Partial resection	15	Dead
355	20-49	Female	White	Ependymoma, anaplastic	Supratentorial	unknown	Bilateral	Gross total resection	39	Dead
358	0-19	Male	White	Ependymoma, NOS	Other/unknown	unknown	Bilateral	Gross total resection	184	Alive
360	50+	Female	White	Ependymoma, NOS	Posterior fossa	unknown	Bilateral	Gross total resection	3	Dead
361	50+	Female	White	Ependymoma, NOS	Other/unknown	unknown	Bilateral	Gross total resection	210	Alive
364	0-19	Female	White	Ependymoma, NOS	Other/unknown	unknown	Bilateral	Partial resection	189	Alive
371	50+	Male	White	Ependymoma, NOS	Posterior fossa	30-59mm	Bilateral	Partial resection	177	Alive
372	0-19	Female	White	Ependymoma, anaplastic	Other/unknown	30-59mm	Bilateral	Gross total resection	34	Dead
374	50+	Male	White	Ependymoma, NOS	Other/unknown	unknown	Only one side	No surgery/Biopsy only	129	Dead
377	20-49	Female	White	Ependymoma, anaplastic	Supratentorial	30-59mm	Only one side	Gross total resection	13	Dead
378	0-19	Female	White	Ependymoma, NOS	Posterior fossa	30-59mm	Bilateral	Gross total resection	162	Alive
380	0-19	Female	White	Ependymoma, NOS	Posterior fossa	60mm+	Bilateral	Partial resection	156	Alive
386	0-19	Male	Other	Ependymoma, anaplastic	Supratentorial	60mm+	Bilateral	Gross total resection	58	Alive
389	0-19	Male	Other	Ependymoma, anaplastic	Other/unknown	30-59mm	Bilateral	Gross total resection	50	Dead
394	20-49	Female	White	Ependymoma, anaplastic	Other/unknown	30-59mm	Bilateral	Partial resection	151	Alive
396	0-19	Male	White	Ependymoma, NOS	Posterior fossa	30-59mm	Bilateral	Gross total resection	107	Alive
397	0-19	Female	White	Ependymoma, NOS	Supratentorial	10-29mm	Only one side	Gross total resection	56	Alive
399	0-19	Male	White	Ependymoma, anaplastic	Supratentorial	30-59mm	Only one side	Gross total resection	145	Alive
404	0-19	Female	White	Ependymoma, NOS	Other/unknown	30-59mm	Bilateral	Gross total resection	140	Alive
407	0-19	Male	Other	Ependymoma, NOS	Supratentorial	60mm+	Only one side	Gross total resection	148	Alive
409	0-19	Male	White	Ependymoma, NOS	Other/unknown	10-29mm	Only one side	Gross total resection	93	Alive
413	20-49	Male	White	Ependymoma, NOS	Posterior fossa	60mm+	Bilateral	Partial resection	139	Alive
415	0-19	Male	White	Ependymoma, NOS	Other/unknown	60mm+	Bilateral	Partial resection	140	Alive
418	20-49	Female	White	Ependymoma, NOS	Posterior fossa	30-59mm	Bilateral	Gross total resection	128	Alive
419	20-49	Male	Other	Ependymoma, NOS	Posterior fossa	30-59mm	Bilateral	Gross total resection	66	Alive
420	20-49	Female	White	Ependymoma, NOS	Supratentorial	10-29mm	Only one side	No surgery/Biopsy only	145	Alive
427	50+	Female	Other	Ependymoma, NOS	Posterior fossa	10-29mm	Only one side	Partial resection	46	Alive
430	50+	Male	White	Ependymoma, NOS	Posterior fossa	60mm+	Bilateral	Partial resection	77	Alive
431	20-49	Male	Black	Ependymoma, anaplastic	Posterior fossa	30-59mm	Only one side	No surgery/Biopsy only	44	Alive
433	50+	Female	White	Ependymoma, NOS	Other/unknown	0-9mm	Bilateral	Gross total resection	108	Alive
435	0-19	Male	White	Ependymoma, anaplastic	Other/unknown	30-59mm	Bilateral	Gross total resection	41	Alive
436	0-19	Male	White	Ependymoma, NOS	Posterior fossa	30-59mm	Bilateral	Gross total resection	37	Alive
437	50+	Male	Black	Ependymoma, NOS	Posterior fossa	unknown	Bilateral	Partial resection	174	Dead
438	0-19	Male	White	Ependymoma, anaplastic	Supratentorial	unknown	Only one side	Gross total resection	35	Alive
441	0-19	Female	Other	Ependymoma, NOS	Other/unknown	30-59mm	Bilateral	Gross total resection	178	Alive
444	0-19	Female	White	Ependymoma, anaplastic	Other/unknown	30-59mm	Bilateral	Gross total resection	97	Alive
445	0-19	Female	Other	Ependymoma, anaplastic	Posterior fossa	unknown	Bilateral	Gross total resection	21	Alive
446	50+	Male	White	Ependymoma, NOS	Supratentorial	unknown	Only one side	No surgery/Biopsy only	12	Alive
458	0-19	Female	Other	Ependymoma, NOS	Other/unknown	unknown	Bilateral	Gross total resection	9	Alive
459	20-49	Male	White	Ependymoma, NOS	Posterior fossa	30-59mm	Bilateral	No surgery/Biopsy only	140	Alive
460	20-49	Male	White	Ependymoma, anaplastic	Supratentorial	unknown	Bilateral	Gross total resection	199	Alive
463	50+	Female	White	Ependymoma, NOS	Posterior fossa	30-59mm	Bilateral	Gross total resection	4	Dead
467	20-49	Female	White	Ependymoma, NOS	Supratentorial	unknown	Only one side	Partial resection	137	Alive
469	0-19	Male	White	Ependymoma, NOS	Other/unknown	unknown	Bilateral	Gross total resection	30	Alive
470	0-19	Female	White	Ependymoma, NOS	Posterior fossa	unknown	Bilateral	Partial resection	6	Dead
476	0-19	Female	White	Ependymoma, NOS	Posterior fossa	unknown	Bilateral	No surgery/Biopsy only	216	Alive
478	20-49	Male	White	Ependymoma, NOS	Supratentorial	60mm+	Only one side	No surgery/Biopsy only	120	Alive
483	50+	Female	White	Ependymoma, NOS	Supratentorial	unknown	Bilateral	Gross total resection	225	Alive
487	50+	Female	White	Ependymoma, NOS	Posterior fossa	60mm+	Bilateral	Partial resection	140	Alive
489	20-49	Female	White	Ependymoma, NOS	Posterior fossa	unknown	Bilateral	Gross total resection	200	Dead
493	0-19	Female	White	Ependymoma, NOS	Other/unknown	60mm+	Only one side	No surgery/Biopsy only	67	Alive
496	50+	Male	White	Ependymoma, NOS	Other/unknown	unknown	Only one side	Gross total resection	60	Dead
503	0-19	Female	White	Ependymoma, anaplastic	Posterior fossa	unknown	Only one side	Partial resection	64	Dead
505	50+	Male	White	Ependymoma, NOS	Posterior fossa	10-29mm	Bilateral	Gross total resection	63	Alive
506	50+	Male	Other	Ependymoma, NOS	Supratentorial	unknown	Bilateral	Partial resection	9	Dead
511	50+	Female	White	Ependymoma, NOS	Supratentorial	unknown	Bilateral	No surgery/Biopsy only	124	Dead
514	50+	Female	Other	Ependymoma, NOS	Other/unknown	unknown	Only one side	Gross total resection	186	Alive
517	0-19	Female	Other	Ependymoma, NOS	Supratentorial	unknown	Bilateral	Gross total resection	191	Alive
518	20-49	Female	Other	Ependymoma, NOS	Other/unknown	unknown	Bilateral	Partial resection	48	Alive
521	50+	Female	Black	Ependymoma, NOS	Other/unknown	30-59mm	Only one side	Partial resection	38	Alive
523	50+	Female	White	Ependymoma, NOS	Posterior fossa	10-29mm	Bilateral	Partial resection	5	Dead
524	50+	Male	White	Ependymoma, NOS	Other/unknown	10-29mm	Bilateral	Partial resection	61	Alive
533	20-49	Male	White	Ependymoma, NOS	Posterior fossa	30-59mm	Bilateral	Partial resection	2	Dead
538	20-49	Male	White	Ependymoma, NOS	Supratentorial	30-59mm	Only one side	No surgery/Biopsy only	50	Dead
539	0-19	Male	White	Ependymoma, anaplastic	Posterior fossa	30-59mm	Bilateral	No surgery/Biopsy only	20	Dead
563	0-19	Male	White	Ependymoma, NOS	Posterior fossa	30-59mm	Bilateral	Gross total resection	39	Alive
566	20-49	Male	White	Ependymoma, NOS	Other/unknown	60mm+	Bilateral	Gross total resection	139	Alive
568	20-49	Female	White	Ependymoma, NOS	Posterior fossa	unknown	Bilateral	Gross total resection	33	Alive
573	20-49	Female	White	Ependymoma, NOS	Posterior fossa	10-29mm	Bilateral	Gross total resection	39	Alive
576	50+	Female	White	Ependymoma, NOS	Supratentorial	10-29mm	Only one side	Gross total resection	160	Alive
582	20-49	Male	White	Ependymoma, NOS	Other/unknown	30-59mm	Bilateral	Partial resection	158	Alive
584	0-19	Female	White	Ependymoma, NOS	Other/unknown	60mm+	Bilateral	Partial resection	155	Alive
586	0-19	Male	White	Ependymoma, NOS	Posterior fossa	30-59mm	Bilateral	Partial resection	12	Dead
588	0-19	Male	Other	Ependymoma, anaplastic	Posterior fossa	10-29mm	Bilateral	Gross total resection	43	Dead
589	0-19	Female	Other	Ependymoma, NOS	Supratentorial	unknown	Only one side	Gross total resection	33	Alive
590	20-49	Female	White	Ependymoma, NOS	Other/unknown	30-59mm	Only one side	Gross total resection	39	Alive
596	0-19	Female	White	Ependymoma, NOS	Posterior fossa	30-59mm	Bilateral	Gross total resection	86	Alive
599	20-49	Male	White	Ependymoma, NOS	Other/unknown	30-59mm	Bilateral	Partial resection	65	Alive
600	20-49	Female	White	Myxopapillary ependymoma	Other/unknown	10-29mm	Bilateral	Gross total resection	143	Alive
601	0-19	Female	White	Ependymoma, NOS	Other/unknown	60mm+	Only one side	Gross total resection	39	Alive
602	50+	Male	White	Ependymoma, NOS	Other/unknown	30-59mm	Bilateral	Gross total resection	146	Alive
604	0-19	Male	White	Ependymoma, NOS	Other/unknown	unknown	Bilateral	Gross total resection	56	Alive
610	0-19	Male	White	Ependymoma, anaplastic	Supratentorial	60mm+	Only one side	Gross total resection	41	Alive
611	20-49	Male	White	Ependymoma, NOS	Posterior fossa	unknown	Bilateral	Partial resection	189	Alive
614	0-19	Male	White	Ependymoma, NOS	Posterior fossa	10-29mm	Bilateral	Partial resection	3	Alive
618	20-49	Female	White	Ependymoma, NOS	Supratentorial	unknown	Only one side	Gross total resection	40	Dead
620	20-49	Female	White	Ependymoma, NOS	Posterior fossa	10-29mm	Bilateral	Gross total resection	131	Alive
622	0-19	Male	White	Ependymoma, anaplastic	Posterior fossa	30-59mm	Bilateral	Gross total resection	40	Dead
624	20-49	Male	White	Ependymoma, NOS	Posterior fossa	30-59mm	Bilateral	Partial resection	140	Alive
629	50+	Male	White	Ependymoma, anaplastic	Supratentorial	60mm+	Only one side	Partial resection	39	Dead
632	20-49	Female	Black	Myxopapillary ependymoma	Posterior fossa	30-59mm	Bilateral	Gross total resection	93	Dead
633	20-49	Male	White	Ependymoma, anaplastic	Posterior fossa	30-59mm	Bilateral	Gross total resection	1	Dead
636	0-19	Male	White	Ependymoma, NOS	Supratentorial	unknown	Only one side	Gross total resection	30	Alive
637	50+	Female	White	Ependymoma, NOS	Posterior fossa	10-29mm	Bilateral	Partial resection	18	Dead
638	0-19	Female	White	Ependymoma, NOS	Posterior fossa	60mm+	Bilateral	Gross total resection	125	Alive
640	0-19	Male	Other	Ependymoma, anaplastic	Supratentorial	60mm+	Only one side	Gross total resection	80	Dead
643	0-19	Male	White	Ependymoma, NOS	Other/unknown	30-59mm	Bilateral	Gross total resection	55	Dead
650	50+	Female	White	Ependymoma, NOS	Posterior fossa	60mm+	Bilateral	Gross total resection	58	Dead
664	20-49	Male	White	Ependymoma, NOS	Posterior fossa	30-59mm	Bilateral	Partial resection	119	Alive
665	20-49	Male	White	Ependymoma, NOS	Posterior fossa	60mm+	Bilateral	Gross total resection	116	Alive
672	20-49	Female	White	Ependymoma, anaplastic	Other/unknown	60mm+	Bilateral	Partial resection	115	Alive
675	50+	Female	White	Ependymoma, NOS	Supratentorial	unknown	Bilateral	No surgery/Biopsy only	25	Dead
677	20-49	Male	White	Ependymoma, NOS	Posterior fossa	60mm+	Bilateral	No surgery/Biopsy only	107	Alive
683	0-19	Female	White	Ependymoma, anaplastic	Posterior fossa	60mm+	Bilateral	Gross total resection	6	Alive
690	0-19	Male	White	Ependymoma, anaplastic	Other/unknown	10-29mm	Bilateral	Partial resection	42	Alive
696	0-19	Male	White	Ependymoma, NOS	Posterior fossa	60mm+	Bilateral	No surgery/Biopsy only	52	Dead
698	50+	Female	White	Ependymoma, NOS	Posterior fossa	60mm+	Bilateral	No surgery/Biopsy only	2	Dead
700	20-49	Male	White	Ependymoma, NOS	Posterior fossa	10-29mm	Only one side	Gross total resection	99	Alive
703	0-19	Female	Other	Ependymoma, anaplastic	Other/unknown	60mm+	Bilateral	Gross total resection	85	Alive
704	20-49	Female	White	Myxopapillary ependymoma	Other/unknown	10-29mm	Bilateral	Partial resection	100	Alive
705	0-19	Male	Black	Ependymoma, anaplastic	Other/unknown	unknown	Bilateral	Gross total resection	6	Alive
712	50+	Female	White	Ependymoma, NOS	Posterior fossa	60mm+	Bilateral	Partial resection	11	Alive
720	50+	Male	White	Ependymoma, NOS	Other/unknown	10-29mm	Bilateral	Partial resection	58	Alive
724	50+	Male	White	Ependymoma, NOS	Other/unknown	30-59mm	Bilateral	Partial resection	75	Dead
730	20-49	Female	Black	Ependymoma, NOS	Other/unknown	unknown	Bilateral	No surgery/Biopsy only	2	Dead
737	20-49	Male	White	Ependymoma, NOS	Posterior fossa	unknown	Bilateral	Partial resection	16	Alive
738	0-19	Male	White	Ependymoma, anaplastic	Posterior fossa	30-59mm	Bilateral	Gross total resection	13	Dead
744	20-49	Female	Black	Ependymoma, NOS	Posterior fossa	30-59mm	Bilateral	Gross total resection	64	Alive
746	0-19	Female	Other	Ependymoma, anaplastic	Other/unknown	unknown	Only one side	Gross total resection	14	Dead
753	0-19	Male	White	Ependymoma, anaplastic	Posterior fossa	30-59mm	Bilateral	Gross total resection	18	Dead
762	50+	Male	White	Ependymoma, NOS	Other/unknown	unknown	Bilateral	No surgery/Biopsy only	22	Alive
767	0-19	Male	White	Ependymoma, NOS	Other/unknown	unknown	Bilateral	Gross total resection	200	Alive
768	50+	Male	White	Ependymoma, anaplastic	Supratentorial	30-59mm	Only one side	No surgery/Biopsy only	1	Dead
775	0-19	Female	White	Ependymoma, anaplastic	Other/unknown	30-59mm	Bilateral	Gross total resection	47	Alive
778	20-49	Female	Other	Ependymoma, anaplastic	Supratentorial	unknown	Only one side	Gross total resection	3	Alive
781	50+	Male	White	Ependymoma, NOS	Posterior fossa	60mm+	Bilateral	No surgery/Biopsy only	111	Alive
782	50+	Male	White	Ependymoma, NOS	Other/unknown	60mm+	Bilateral	Partial resection	3	Dead
783	0-19	Female	Other	Ependymoma, NOS	Other/unknown	30-59mm	Bilateral	Gross total resection	40	Alive
787	0-19	Male	White	Ependymoma, anaplastic	Other/unknown	unknown	Bilateral	Gross total resection	1	Alive
791	50+	Female	White	Ependymoma, NOS	Posterior fossa	30-59mm	Bilateral	Partial resection	97	Alive
793	0-19	Female	White	Ependymoma, NOS	Posterior fossa	unknown	Only one side	Gross total resection	16	Alive
797	20-49	Male	White	Ependymoma, NOS	Posterior fossa	unknown	Bilateral	Partial resection	32	Alive
801	50+	Female	White	Ependymoma, NOS	Posterior fossa	unknown	Bilateral	No surgery/Biopsy only	223	Alive
803	0-19	Female	White	Ependymoma, NOS	Posterior fossa	unknown	Bilateral	Partial resection	5	Dead
807	20-49	Female	White	Ependymoma, NOS	Other/unknown	unknown	Only one side	Partial resection	24	Dead
808	50+	Female	White	Ependymoma, NOS	Posterior fossa	unknown	Bilateral	Gross total resection	199	Alive
809	50+	Male	White	Ependymoma, NOS	Posterior fossa	unknown	Bilateral	No surgery/Biopsy only	204	Dead
811	0-19	Female	White	Ependymoma, NOS	Supratentorial	unknown	Bilateral	Gross total resection	93	Dead
815	0-19	Female	Black	Ependymoma, NOS	Posterior fossa	unknown	Bilateral	Gross total resection	115	Dead
818	20-49	Female	Other	Ependymoma, NOS	Posterior fossa	unknown	Bilateral	Partial resection	21	Alive
819	50+	Male	White	Ependymoma, NOS	Posterior fossa	unknown	Bilateral	Partial resection	118	Dead
821	50+	Male	White	Ependymoma, NOS	Supratentorial	unknown	Bilateral	Partial resection	37	Dead
832	0-19	Female	White	Ependymoma, NOS	Other/unknown	unknown	Bilateral	Gross total resection	187	Alive
840	0-19	Male	White	Ependymoma, anaplastic	Supratentorial	unknown	Only one side	Gross total resection	8	Alive
843	0-19	Male	White	Ependymoma, NOS	Other/unknown	unknown	Bilateral	Partial resection	1	Alive
844	0-19	Male	Black	Ependymoma, NOS	Posterior fossa	unknown	Bilateral	Gross total resection	5	Alive
846	50+	Female	White	Ependymoma, NOS	Other/unknown	unknown	Bilateral	No surgery/Biopsy only	184	Alive
851	20-49	Female	Other	Ependymoma, NOS	Other/unknown	unknown	Bilateral	Gross total resection	183	Alive
852	0-19	Male	White	Ependymoma, NOS	Supratentorial	unknown	Bilateral	Gross total resection	181	Alive
858	50+	Female	White	Ependymoma, NOS	Posterior fossa	30-59mm	Bilateral	Partial resection	27	Dead
865	0-19	Female	White	Ependymoma, anaplastic	Other/unknown	unknown	Bilateral	Gross total resection	217	Alive
867	20-49	Female	Other	Ependymoma, NOS	Posterior fossa	unknown	Bilateral	Gross total resection	213	Alive
872	20-49	Male	White	Ependymoma, NOS	Posterior fossa	unknown	Bilateral	Gross total resection	194	Alive
877	50+	Female	White	Ependymoma, NOS	Supratentorial	30-59mm	Only one side	Gross total resection	157	Alive
883	50+	Female	Other	Ependymoma, NOS	Other/unknown	unknown	Bilateral	Gross total resection	226	Alive
886	20-49	Male	Other	Ependymoma, NOS	Posterior fossa	30-59mm	Bilateral	Partial resection	7	Dead
887	0-19	Female	White	Ependymoma, anaplastic	Other/unknown	unknown	Bilateral	Partial resection	21	Dead
891	0-19	Female	White	Ependymoma, NOS	Other/unknown	unknown	Bilateral	No surgery/Biopsy only	221	Alive
899	50+	Female	White	Ependymoma, NOS	Other/unknown	unknown	Bilateral	Partial resection	5	Dead
902	20-49	Female	White	Ependymoma, anaplastic	Posterior fossa	30-59mm	Bilateral	No surgery/Biopsy only	4	Dead
906	20-49	Female	White	Ependymoma, NOS	Posterior fossa	unknown	Bilateral	Gross total resection	205	Alive
910	20-49	Male	White	Ependymoma, NOS	Supratentorial	30-59mm	Only one side	Partial resection	168	Alive
913	0-19	Female	Black	Ependymoma, anaplastic	Other/unknown	60mm+	Bilateral	Gross total resection	163	Alive
914	0-19	Female	White	Ependymoma, NOS	Other/unknown	30-59mm	Bilateral	Gross total resection	165	Alive
915	20-49	Male	White	Ependymoma, NOS	Other/unknown	unknown	Only one side	No surgery/Biopsy only	129	Dead
916	0-19	Male	White	Ependymoma, NOS	Supratentorial	unknown	Bilateral	Gross total resection	183	Alive
919	50+	Female	White	Ependymoma, NOS	Posterior fossa	unknown	Bilateral	Gross total resection	39	Dead
923	0-19	Male	Black	Ependymoma, NOS	Other/unknown	60mm+	Bilateral	Partial resection	22	Dead
928	50+	Male	White	Ependymoma, NOS	Posterior fossa	30-59mm	Bilateral	Partial resection	158	Alive
939	0-19	Male	White	Ependymoma, NOS	Posterior fossa	unknown	Bilateral	Gross total resection	225	Alive
940	50+	Male	White	Ependymoma, NOS	Posterior fossa	30-59mm	Bilateral	Partial resection	116	Alive
943	50+	Male	White	Ependymoma, NOS	Posterior fossa	60mm+	Bilateral	No surgery/Biopsy only	116	Alive
945	20-49	Female	White	Ependymoma, NOS	Other/unknown	unknown	Bilateral	Partial resection	209	Alive
946	50+	Female	White	Ependymoma, NOS	Other/unknown	unknown	Bilateral	No surgery/Biopsy only	196	Alive
948	50+	Female	White	Ependymoma, NOS	Posterior fossa	30-59mm	Bilateral	Gross total resection	89	Dead
951	50+	Female	White	Ependymoma, NOS	Supratentorial	30-59mm	Only one side	Partial resection	114	Dead
955	20-49	Male	White	Ependymoma, NOS	Supratentorial	30-59mm	Only one side	No surgery/Biopsy only	27	Dead
956	20-49	Male	White	Ependymoma, NOS	Other/unknown	unknown	Bilateral	Partial resection	203	Alive
965	0-19	Male	White	Ependymoma, NOS	Supratentorial	unknown	Only one side	Partial resection	195	Alive
966	20-49	Male	White	Ependymoma, anaplastic	Posterior fossa	unknown	Bilateral	Gross total resection	8	Dead
970	50+	Male	White	Ependymoma, NOS	Other/unknown	unknown	Bilateral	Gross total resection	18	Dead
974	0-19	Male	Black	Ependymoma, anaplastic	Supratentorial	30-59mm	Only one side	Gross total resection	115	Alive
977	0-19	Female	White	Ependymoma, anaplastic	Supratentorial	unknown	Bilateral	Partial resection	163	Alive
983	20-49	Male	Black	Ependymoma, anaplastic	Supratentorial	unknown	Bilateral	Gross total resection	189	Alive
984	0-19	Male	White	Ependymoma, NOS	Supratentorial	30-59mm	Bilateral	No surgery/Biopsy only	61	Dead
985	20-49	Male	White	Ependymoma, NOS	Other/unknown	unknown	Bilateral	No surgery/Biopsy only	198	Alive
993	0-19	Female	White	Ependymoma, NOS	Other/unknown	unknown	Bilateral	Gross total resection	215	Alive
996	0-19	Female	White	Ependymoma, NOS	Other/unknown	unknown	Bilateral	No surgery/Biopsy only	214	Alive
998	50+	Female	White	Ependymoma, anaplastic	Supratentorial	unknown	Bilateral	Partial resection	19	Dead
1001	0-19	Female	White	Ependymoma, NOS	Other/unknown	unknown	Bilateral	Gross total resection	181	Alive
1003	50+	Male	White	Ependymoma, NOS	Other/unknown	10-29mm	Bilateral	Partial resection	114	Alive
1006	50+	Male	White	Ependymoma, NOS	Posterior fossa	10-29mm	Bilateral	Gross total resection	140	Alive
1010	20-49	Male	White	Ependymoma, anaplastic	Other/unknown	10-29mm	Bilateral	No surgery/Biopsy only	46	Dead
1018	0-19	Male	White	Ependymoma, anaplastic	Other/unknown	unknown	Bilateral	No surgery/Biopsy only	212	Alive
1019	0-19	Male	White	Ependymoma, NOS	Other/unknown	unknown	Bilateral	Gross total resection	181	Alive
1029	0-19	Female	White	Ependymoma, NOS	Other/unknown	unknown	Bilateral	Partial resection	180	Alive
1032	20-49	Male	White	Ependymoma, NOS	Posterior fossa	30-59mm	Bilateral	No surgery/Biopsy only	128	Alive
1038	0-19	Female	Other	Ependymoma, anaplastic	Posterior fossa	30-59mm	Bilateral	Gross total resection	105	Alive
1041	0-19	Female	White	Ependymoma, NOS	Posterior fossa	unknown	Bilateral	Gross total resection	190	Alive
1044	50+	Male	White	Ependymoma, NOS	Posterior fossa	60mm+	Bilateral	Partial resection	95	Alive
1045	0-19	Male	White	Ependymoma, NOS	Other/unknown	10-29mm	Bilateral	Partial resection	26	Dead
1047	0-19	Female	White	Ependymoma, NOS	Other/unknown	30-59mm	Bilateral	Gross total resection	162	Alive
1048	20-49	Female	Black	Ependymoma, anaplastic	Posterior fossa	10-29mm	Bilateral	No surgery/Biopsy only	117	Alive
1050	50+	Female	White	Ependymoma, NOS	Posterior fossa	10-29mm	Bilateral	Gross total resection	94	Alive
1051	0-19	Male	White	Ependymoma, NOS	Supratentorial	60mm+	Only one side	No surgery/Biopsy only	18	Dead
1052	50+	Male	White	Ependymoma, NOS	Posterior fossa	30-59mm	Bilateral	Partial resection	153	Alive
1057	20-49	Male	White	Ependymoma, NOS	Other/unknown	10-29mm	Bilateral	No surgery/Biopsy only	119	Alive
1058	20-49	Male	White	Ependymoma, NOS	Posterior fossa	30-59mm	Bilateral	Partial resection	137	Alive
1060	50+	Male	Other	Ependymoma, NOS	Posterior fossa	60mm+	Bilateral	Gross total resection	166	Alive
1063	50+	Male	White	Ependymoma, NOS	Other/unknown	60mm+	Bilateral	Partial resection	16	Dead
1065	0-19	Male	White	Ependymoma, anaplastic	Posterior fossa	30-59mm	Bilateral	Gross total resection	45	Dead
1069	0-19	Male	White	Ependymoma, NOS	Supratentorial	60mm+	Only one side	Partial resection	56	Alive
1071	50+	Male	White	Ependymoma, NOS	Other/unknown	60mm+	Bilateral	Partial resection	110	Dead
1073	0-19	Female	White	Ependymoma, NOS	Posterior fossa	30-59mm	Bilateral	Partial resection	52	Alive
1081	0-19	Female	Other	Ependymoma, anaplastic	Supratentorial	30-59mm	Only one side	Partial resection	70	Alive
1086	20-49	Female	White	Ependymoma, NOS	Posterior fossa	60mm+	Bilateral	Partial resection	169	Alive
1088	20-49	Male	White	Ependymoma, NOS	Posterior fossa	30-59mm	Bilateral	Partial resection	68	Alive
1090	0-19	Female	White	Ependymoma, anaplastic	Posterior fossa	unknown	Bilateral	No surgery/Biopsy only	195	Alive
1092	20-49	Male	White	Ependymoma, NOS	Posterior fossa	60mm+	Bilateral	Gross total resection	164	Alive
1094	0-19	Male	White	Ependymoma, anaplastic	Other/unknown	30-59mm	Bilateral	Gross total resection	178	Alive
1099	20-49	Female	White	Ependymoma, NOS	Posterior fossa	60mm+	Bilateral	Partial resection	5	Alive
1100	20-49	Male	White	Ependymoma, NOS	Posterior fossa	30-59mm	Bilateral	Partial resection	139	Alive
1101	0-19	Male	White	Ependymoma, anaplastic	Posterior fossa	30-59mm	Bilateral	Partial resection	73	Alive
1103	0-19	Male	White	Ependymoma, anaplastic	Posterior fossa	30-59mm	Bilateral	Partial resection	136	Alive
1112	20-49	Male	White	Ependymoma, NOS	Posterior fossa	60mm+	Bilateral	Gross total resection	114	Alive
1113	0-19	Male	White	Ependymoma, anaplastic	Other/unknown	30-59mm	Bilateral	Gross total resection	63	Dead
1115	20-49	Female	White	Ependymoma, NOS	Posterior fossa	30-59mm	Bilateral	No surgery/Biopsy only	123	Alive
1119	50+	Male	White	Ependymoma, NOS	Other/unknown	30-59mm	Bilateral	Gross total resection	133	Alive
1123	20-49	Female	White	Ependymoma, anaplastic	Supratentorial	30-59mm	Only one side	Gross total resection	133	Alive
1125	0-19	Female	White	Ependymoma, anaplastic	Posterior fossa	30-59mm	Bilateral	Partial resection	41	Dead
1127	0-19	Male	Other	Ependymoma, anaplastic	Supratentorial	60mm+	Only one side	Gross total resection	127	Alive
1132	0-19	Male	White	Ependymoma, anaplastic	Other/unknown	60mm+	Bilateral	Partial resection	27	Dead
1142	0-19	Male	White	Ependymoma, anaplastic	Other/unknown	30-59mm	Bilateral	Gross total resection	63	Dead
1151	50+	Male	White	Ependymoma, NOS	Posterior fossa	30-59mm	Bilateral	Partial resection	114	Alive
1158	0-19	Male	Black	Ependymoma, NOS	Other/unknown	60mm+	Bilateral	Gross total resection	29	Dead
1163	0-19	Male	White	Ependymoma, NOS	Posterior fossa	30-59mm	Bilateral	Gross total resection	110	Alive
1164	0-19	Male	White	Ependymoma, anaplastic	Posterior fossa	60mm+	Bilateral	No surgery/Biopsy only	42	Dead
1165	20-49	Female	White	Ependymoma, NOS	Posterior fossa	60mm+	Only one side	Partial resection	83	Dead
1167	20-49	Male	White	Ependymoma, NOS	Other/unknown	30-59mm	Bilateral	Partial resection	108	Alive
1169	50+	Female	White	Ependymoma, NOS	Other/unknown	60mm+	Bilateral	No surgery/Biopsy only	91	Dead
1175	0-19	Female	White	Ependymoma, anaplastic	Other/unknown	30-59mm	Bilateral	Gross total resection	92	Alive
1176	20-49	Male	Other	Ependymoma, anaplastic	Supratentorial	60mm+	Only one side	No surgery/Biopsy only	13	Dead
1188	20-49	Male	White	Ependymoma, NOS	Posterior fossa	30-59mm	Bilateral	Partial resection	80	Alive
1195	0-19	Female	White	Ependymoma, NOS	Posterior fossa	30-59mm	Only one side	No surgery/Biopsy only	95	Alive
1196	50+	Female	White	Ependymoma, NOS	Posterior fossa	30-59mm	Bilateral	Partial resection	86	Alive
1200	20-49	Male	White	Ependymoma, NOS	Supratentorial	10-29mm	Only one side	Partial resection	98	Alive
1202	0-19	Female	White	Ependymoma, NOS	Posterior fossa	10-29mm	Bilateral	Gross total resection	95	Alive
1204	0-19	Female	White	Ependymoma, anaplastic	Posterior fossa	30-59mm	Bilateral	Partial resection	35	Dead
1207	50+	Male	White	Ependymoma, NOS	Posterior fossa	30-59mm	Bilateral	No surgery/Biopsy only	93	Alive
1212	20-49	Female	White	Ependymoma, NOS	Supratentorial	60mm+	Only one side	Partial resection	97	Alive
1216	20-49	Female	Black	Ependymoma, NOS	Other/unknown	30-59mm	Only one side	No surgery/Biopsy only	87	Alive
1217	0-19	Female	White	Ependymoma, anaplastic	Posterior fossa	30-59mm	Bilateral	Gross total resection	16	Dead
1218	0-19	Male	Black	Ependymoma, NOS	Other/unknown	60mm+	Only one side	Gross total resection	85	Alive
1221	50+	Female	White	Ependymoma, NOS	Other/unknown	30-59mm	Bilateral	Partial resection	89	Alive
1223	20-49	Male	Black	Ependymoma, anaplastic	Other/unknown	30-59mm	Only one side	Gross total resection	25	Dead
1227	0-19	Male	White	Ependymoma, anaplastic	Supratentorial	30-59mm	Only one side	Gross total resection	58	Alive
1230	20-49	Female	Other	Ependymoma, NOS	Supratentorial	30-59mm	Only one side	Gross total resection	33	Dead
1236	50+	Male	Other	Ependymoma, NOS	Posterior fossa	60mm+	Bilateral	Partial resection	77	Alive
1245	20-49	Female	White	Ependymoma, NOS	Posterior fossa	30-59mm	Bilateral	Gross total resection	73	Alive
1251	20-49	Male	White	Ependymoma, NOS	Other/unknown	60mm+	Bilateral	No surgery/Biopsy only	81	Alive
1268	50+	Female	White	Ependymoma, anaplastic	Supratentorial	30-59mm	Only one side	Gross total resection	59	Dead
1269	0-19	Female	White	Ependymoma, NOS	Other/unknown	60mm+	Only one side	Gross total resection	62	Alive
1270	20-49	Male	White	Ependymoma, NOS	Other/unknown	10-29mm	Bilateral	Gross total resection	64	Alive
1271	0-19	Female	White	Ependymoma, anaplastic	Supratentorial	60mm+	Only one side	Gross total resection	27	Alive
1274	20-49	Female	White	Ependymoma, NOS	Posterior fossa	60mm+	Bilateral	Gross total resection	32	Alive
1276	0-19	Female	White	Ependymoma, NOS	Other/unknown	30-59mm	Bilateral	Gross total resection	59	Alive
1281	20-49	Female	Black	Ependymoma, NOS	Posterior fossa	60mm+	Bilateral	Gross total resection	57	Alive
1282	20-49	Male	Other	Ependymoma, NOS	Other/unknown	30-59mm	Bilateral	Gross total resection	42	Alive
1283	50+	Male	White	Ependymoma, NOS	Posterior fossa	30-59mm	Bilateral	Partial resection	56	Alive
1285	50+	Male	White	Ependymoma, NOS	Supratentorial	10-29mm	Only one side	Partial resection	57	Alive
1287	20-49	Male	White	Ependymoma, NOS	Posterior fossa	30-59mm	Bilateral	Partial resection	20	Dead
1288	0-19	Male	White	Ependymoma, anaplastic	Posterior fossa	30-59mm	Bilateral	Gross total resection	41	Alive
1289	20-49	Male	White	Ependymoma, NOS	Posterior fossa	30-59mm	Bilateral	Gross total resection	22	Alive
1292	20-49	Male	White	Ependymoma, NOS	Posterior fossa	60mm+	Bilateral	Gross total resection	30	Dead
1294	50+	Male	White	Ependymoma, anaplastic	Supratentorial	60mm+	Only one side	Gross total resection	52	Alive
1301	20-49	Male	White	Ependymoma, NOS	Supratentorial	10-29mm	Only one side	Gross total resection	51	Alive
1304	50+	Male	White	Ependymoma, NOS	Other/unknown	30-59mm	Bilateral	No surgery/Biopsy only	51	Alive
1307	0-19	Female	White	Ependymoma, anaplastic	Other/unknown	30-59mm	Only one side	Gross total resection	18	Alive
1308	50+	Male	White	Ependymoma, NOS	Posterior fossa	60mm+	Only one side	Partial resection	45	Alive
1310	20-49	Male	White	Ependymoma, NOS	Other/unknown	30-59mm	Only one side	Partial resection	41	Alive
1311	0-19	Male	White	Ependymoma, NOS	Posterior fossa	30-59mm	Bilateral	Gross total resection	45	Alive
1313	50+	Male	White	Ependymoma, NOS	Posterior fossa	10-29mm	Bilateral	Partial resection	30	Alive
1315	0-19	Female	White	Ependymoma, anaplastic	Supratentorial	60mm+	Only one side	Gross total resection	36	Alive
1322	20-49	Male	White	Ependymoma, anaplastic	Supratentorial	30-59mm	Only one side	Partial resection	25	Dead
1325	0-19	Female	White	Ependymoma, NOS	Posterior fossa	60mm+	Only one side	Gross total resection	13	Dead
1327	0-19	Male	White	Ependymoma, NOS	Other/unknown	60mm+	Bilateral	Gross total resection	38	Alive
1329	20-49	Female	White	Ependymoma, NOS	Posterior fossa	30-59mm	Bilateral	Gross total resection	20	Alive
1333	20-49	Female	White	Ependymoma, NOS	Other/unknown	30-59mm	Bilateral	Partial resection	37	Alive
1334	50+	Male	White	Myxopapillary ependymoma	Supratentorial	30-59mm	Only one side	Partial resection	38	Alive
1340	0-19	Male	White	Ependymoma, NOS	Posterior fossa	60mm+	Bilateral	Partial resection	20	Alive
1341	0-19	Male	White	Ependymoma, anaplastic	Posterior fossa	unknown	Bilateral	Gross total resection	21	Alive
1342	0-19	Male	White	Ependymoma, anaplastic	Other/unknown	unknown	Only one side	Gross total resection	11	Dead
1343	50+	Male	White	Ependymoma, NOS	Supratentorial	60mm+	Bilateral	Gross total resection	37	Alive
1346	50+	Female	White	Ependymoma, NOS	Other/unknown	unknown	Bilateral	Gross total resection	28	Alive
1348	20-49	Male	White	Ependymoma, NOS	Supratentorial	unknown	Only one side	Partial resection	31	Alive
1349	50+	Female	White	Ependymoma, anaplastic	Supratentorial	unknown	Only one side	Gross total resection	14	Alive
1350	50+	Male	White	Ependymoma, NOS	Posterior fossa	unknown	Bilateral	Gross total resection	28	Alive
1351	20-49	Male	Black	Ependymoma, NOS	Posterior fossa	unknown	Bilateral	Gross total resection	27	Alive
1354	20-49	Male	White	Ependymoma, anaplastic	Other/unknown	unknown	Only one side	Gross total resection	23	Alive
1356	20-49	Male	White	Ependymoma, anaplastic	Other/unknown	unknown	Only one side	Gross total resection	26	Alive
1357	0-19	Female	White	Ependymoma, NOS	Posterior fossa	unknown	Bilateral	Gross total resection	5	Alive
1361	0-19	Male	White	Ependymoma, anaplastic	Posterior fossa	unknown	Bilateral	Gross total resection	18	Alive
1363	0-19	Female	White	Ependymoma, anaplastic	Supratentorial	unknown	Only one side	Partial resection	24	Alive
1370	20-49	Female	White	Ependymoma, NOS	Other/unknown	unknown	Bilateral	Gross total resection	20	Alive
1375	0-19	Male	White	Ependymoma, NOS	Posterior fossa	unknown	Bilateral	Gross total resection	20	Alive
1384	0-19	Male	White	Ependymoma, NOS	Posterior fossa	unknown	Bilateral	Gross total resection	11	Alive
1389	0-19	Female	White	Ependymoma, NOS	Posterior fossa	unknown	Bilateral	Partial resection	16	Alive
1391	0-19	Female	White	Ependymoma, NOS	Supratentorial	unknown	Bilateral	Gross total resection	4	Alive
1393	20-49	Male	White	Ependymoma, NOS	Posterior fossa	unknown	Bilateral	Gross total resection	176	Alive
1402	20-49	Male	Other	Ependymoma, NOS	Other/unknown	unknown	Bilateral	Partial resection	6	Alive
1404	0-19	Female	White	Ependymoma, anaplastic	Posterior fossa	unknown	Bilateral	Gross total resection	6	Alive
1408	0-19	Female	White	Ependymoma, anaplastic	Posterior fossa	unknown	Bilateral	Partial resection	4	Alive
1414	50+	Female	White	Ependymoma, NOS	Posterior fossa	60mm+	Bilateral	No surgery/Biopsy only	133	Dead
1419	20-49	Female	White	Ependymoma, NOS	Other/unknown	unknown	Bilateral	Gross total resection	122	Dead
1422	0-19	Female	White	Ependymoma, NOS	Posterior fossa	unknown	Bilateral	Partial resection	185	Dead
1427	0-19	Male	White	Ependymoma, NOS	Other/unknown	unknown	Bilateral	Gross total resection	196	Alive
1432	20-49	Male	White	Ependymoma, NOS	Other/unknown	unknown	Bilateral	Partial resection	155	Dead
1433	20-49	Female	Black	Ependymoma, NOS	Posterior fossa	unknown	Bilateral	No surgery/Biopsy only	3	Dead
1439	0-19	Female	White	Ependymoma, anaplastic	Other/unknown	unknown	Bilateral	Gross total resection	180	Alive
1441	0-19	Male	White	Ependymoma, NOS	Other/unknown	60mm+	Bilateral	No surgery/Biopsy only	168	Alive
1450	20-49	Female	White	Ependymoma, anaplastic	Other/unknown	30-59mm	Bilateral	Partial resection	2	Dead
1451	20-49	Female	White	Ependymoma, NOS	Posterior fossa	60mm+	Bilateral	Gross total resection	166	Alive
1458	20-49	Female	White	Ependymoma, NOS	Other/unknown	30-59mm	Bilateral	Partial resection	135	Alive
1459	20-49	Male	Black	Ependymoma, NOS	Posterior fossa	30-59mm	Bilateral	No surgery/Biopsy only	131	Alive
1460	50+	Female	Black	Ependymoma, anaplastic	Supratentorial	60mm+	Only one side	Gross total resection	30	Dead
1466	20-49	Male	White	Ependymoma, NOS	Posterior fossa	60mm+	Bilateral	Gross total resection	130	Alive
1467	20-49	Female	White	Ependymoma, anaplastic	Supratentorial	30-59mm	Only one side	Gross total resection	67	Dead
1471	0-19	Female	White	Ependymoma, anaplastic	Other/unknown	60mm+	Bilateral	No surgery/Biopsy only	81	Alive
1472	50+	Male	White	Ependymoma, NOS	Other/unknown	60mm+	Bilateral	No surgery/Biopsy only	91	Alive
1475	0-19	Female	White	Ependymoma, NOS	Posterior fossa	30-59mm	Bilateral	Partial resection	53	Dead
1480	0-19	Female	White	Ependymoma, anaplastic	Other/unknown	30-59mm	Bilateral	Gross total resection	77	Alive
1483	0-19	Female	White	Ependymoma, anaplastic	Supratentorial	30-59mm	Only one side	Gross total resection	67	Alive
1484	0-19	Male	White	Ependymoma, anaplastic	Supratentorial	30-59mm	Only one side	Gross total resection	65	Alive
1488	20-49	Female	White	Ependymoma, NOS	Other/unknown	30-59mm	Bilateral	Gross total resection	5	Alive
1492	50+	Male	White	Ependymoma, anaplastic	Supratentorial	60mm+	Only one side	No surgery/Biopsy only	9	Dead
1494	50+	Male	White	Ependymoma, NOS	Other/unknown	60mm+	Bilateral	Partial resection	51	Alive
1498	50+	Female	Black	Ependymoma, NOS	Other/unknown	30-59mm	Bilateral	Partial resection	5	Dead
1500	0-19	Male	White	Ependymoma, NOS	Posterior fossa	unknown	Bilateral	Gross total resection	31	Alive
1502	20-49	Female	White	Ependymoma, NOS	Other/unknown	unknown	Bilateral	Partial resection	29	Alive
1503	20-49	Male	White	Ependymoma, NOS	Other/unknown	10-29mm	Only one side	Gross total resection	6	Alive
1510	20-49	Female	Other	Ependymoma, NOS	Other/unknown	unknown	Bilateral	No surgery/Biopsy only	22	Alive
1520	50+	Female	White	Ependymoma, NOS	Other/unknown	unknown	Bilateral	No surgery/Biopsy only	201	Alive
1522	0-19	Female	White	Ependymoma, NOS	Other/unknown	unknown	Bilateral	Gross total resection	203	Alive
1523	0-19	Male	White	Ependymoma, NOS	Other/unknown	unknown	Bilateral	Gross total resection	45	Dead
1531	20-49	Female	White	Ependymoma, NOS	Supratentorial	10-29mm	Only one side	No surgery/Biopsy only	90	Alive
1532	0-19	Female	Black	Ependymoma, NOS	Other/unknown	10-29mm	Bilateral	Gross total resection	154	Alive
1535	0-19	Male	White	Ependymoma, NOS	Posterior fossa	10-29mm	Bilateral	Gross total resection	146	Alive
1536	0-19	Female	Black	Ependymoma, anaplastic	Posterior fossa	30-59mm	Bilateral	Gross total resection	94	Dead
1547	20-49	Female	White	Ependymoma, NOS	Posterior fossa	60mm+	Bilateral	Gross total resection	146	Alive
1559	20-49	Male	Black	Ependymoma, NOS	Posterior fossa	60mm+	Bilateral	Partial resection	114	Alive
1564	0-19	Female	Black	Ependymoma, anaplastic	Supratentorial	0-9mm	Only one side	Gross total resection	95	Alive
1567	0-19	Female	White	Ependymoma, NOS	Other/unknown	60mm+	Bilateral	Gross total resection	97	Alive
1572	0-19	Female	Black	Ependymoma, NOS	Other/unknown	30-59mm	Only one side	Gross total resection	84	Alive
1573	0-19	Male	Black	Ependymoma, anaplastic	Posterior fossa	30-59mm	Bilateral	Partial resection	15	Dead
1574	0-19	Male	Black	Ependymoma, NOS	Other/unknown	60mm+	Bilateral	Gross total resection	36	Dead
1575	20-49	Female	White	Ependymoma, anaplastic	Supratentorial	30-59mm	Only one side	Gross total resection	78	Alive
1578	0-19	Female	Black	Ependymoma, NOS	Other/unknown	60mm+	Bilateral	Gross total resection	68	Alive
1580	50+	Male	White	Ependymoma, NOS	Other/unknown	30-59mm	Bilateral	Gross total resection	73	Alive
1582	20-49	Female	White	Ependymoma, NOS	Posterior fossa	30-59mm	Bilateral	Gross total resection	63	Alive
1585	20-49	Female	White	Ependymoma, NOS	Supratentorial	30-59mm	Only one side	Gross total resection	54	Alive
1588	0-19	Female	Black	Ependymoma, NOS	Posterior fossa	60mm+	Bilateral	Partial resection	29	Alive
1589	20-49	Male	White	Ependymoma, anaplastic	Other/unknown	10-29mm	Only one side	Gross total resection	2	Dead
1591	50+	Female	White	Ependymoma, NOS	Supratentorial	unknown	Only one side	No surgery/Biopsy only	16	Dead
1592	0-19	Male	White	Ependymoma, anaplastic	Posterior fossa	unknown	Bilateral	Partial resection	26	Alive
1596	20-49	Female	Black	Ependymoma, anaplastic	Posterior fossa	unknown	Bilateral	Gross total resection	21	Alive
1600	0-19	Male	White	Ependymoma, anaplastic	Posterior fossa	unknown	Bilateral	Gross total resection	7	Alive
1601	20-49	Female	White	Ependymoma, anaplastic	Posterior fossa	unknown	Bilateral	Partial resection	13	Alive
1602	0-19	Male	White	Ependymoma, anaplastic	Other/unknown	unknown	Bilateral	Gross total resection	6	Alive
1605	0-19	Female	White	Ependymoma, anaplastic	Posterior fossa	unknown	Bilateral	Gross total resection	6	Alive
1607	20-49	Male	White	Ependymoma, anaplastic	Other/unknown	unknown	Only one side	Gross total resection	8	Alive
1610	20-49	Female	White	Ependymoma, NOS	Supratentorial	unknown	Bilateral	No surgery/Biopsy only	217	Alive
1619	0-19	Female	Black	Ependymoma, NOS	Supratentorial	unknown	Bilateral	No surgery/Biopsy only	16	Dead
1620	0-19	Female	White	Ependymoma, NOS	Other/unknown	unknown	Bilateral	Gross total resection	220	Alive
1621	0-19	Male	White	Ependymoma, NOS	Posterior fossa	unknown	Bilateral	No surgery/Biopsy only	211	Alive
1623	0-19	Female	Other	Ependymoma, anaplastic	Supratentorial	unknown	Bilateral	No surgery/Biopsy only	213	Alive
1633	20-49	Male	White	Ependymoma, NOS	Supratentorial	unknown	Bilateral	No surgery/Biopsy only	7	Dead
1636	20-49	Male	White	Ependymoma, NOS	Posterior fossa	unknown	Bilateral	No surgery/Biopsy only	202	Alive
1637	20-49	Female	White	Ependymoma, anaplastic	Other/unknown	unknown	Bilateral	Gross total resection	63	Alive
1638	0-19	Male	White	Ependymoma, anaplastic	Posterior fossa	unknown	Bilateral	No surgery/Biopsy only	190	Alive
1643	20-49	Female	White	Ependymoma, NOS	Other/unknown	unknown	Bilateral	Gross total resection	61	Alive
1645	0-19	Male	White	Ependymoma, NOS	Supratentorial	unknown	Bilateral	No surgery/Biopsy only	7	Dead
1646	50+	Male	White	Ependymoma, NOS	Posterior fossa	unknown	Bilateral	Partial resection	181	Alive
1647	50+	Female	White	Ependymoma, NOS	Posterior fossa	unknown	Bilateral	Partial resection	186	Alive
1648	20-49	Male	White	Ependymoma, NOS	Posterior fossa	10-29mm	Bilateral	No surgery/Biopsy only	3	Dead
1649	50+	Female	White	Ependymoma, anaplastic	Supratentorial	unknown	Only one side	Gross total resection	15	Dead
1653	20-49	Male	White	Ependymoma, NOS	Posterior fossa	60mm+	Bilateral	Gross total resection	172	Alive
1667	0-19	Female	White	Ependymoma, NOS	Other/unknown	60mm+	Bilateral	Partial resection	2	Dead
1672	0-19	Male	White	Ependymoma, NOS	Posterior fossa	30-59mm	Bilateral	Gross total resection	174	Alive
1673	0-19	Female	White	Ependymoma, NOS	Supratentorial	10-29mm	Only one side	Partial resection	154	Alive
1676	50+	Male	White	Ependymoma, anaplastic	Supratentorial	60mm+	Only one side	Partial resection	8	Dead
1677	20-49	Male	Other	Ependymoma, NOS	Other/unknown	60mm+	Bilateral	No surgery/Biopsy only	94	Alive
1679	0-19	Female	White	Ependymoma, anaplastic	Posterior fossa	30-59mm	Bilateral	Gross total resection	149	Alive
1680	50+	Male	White	Ependymoma, NOS	Other/unknown	unknown	Only one side	No surgery/Biopsy only	81	Dead
1682	20-49	Male	White	Ependymoma, NOS	Other/unknown	60mm+	Bilateral	Gross total resection	146	Alive
1684	50+	Male	White	Ependymoma, NOS	Other/unknown	60mm+	Bilateral	Partial resection	87	Dead
1685	20-49	Female	White	Ependymoma, anaplastic	Supratentorial	30-59mm	Only one side	Gross total resection	29	Dead
1689	20-49	Female	White	Ependymoma, NOS	Supratentorial	60mm+	Only one side	No surgery/Biopsy only	140	Alive
1690	20-49	Male	White	Ependymoma, anaplastic	Posterior fossa	30-59mm	Bilateral	No surgery/Biopsy only	142	Alive
1691	20-49	Female	Other	Ependymoma, anaplastic	Other/unknown	60mm+	Bilateral	Partial resection	137	Alive
1695	0-19	Male	White	Ependymoma, anaplastic	Supratentorial	30-59mm	Only one side	Partial resection	60	Dead
1696	20-49	Male	White	Ependymoma, anaplastic	Supratentorial	30-59mm	Only one side	Gross total resection	130	Alive
1697	20-49	Male	White	Ependymoma, NOS	Other/unknown	10-29mm	Bilateral	Gross total resection	132	Alive
1703	20-49	Male	White	Ependymoma, anaplastic	Supratentorial	30-59mm	Only one side	Gross total resection	126	Alive
1706	20-49	Male	White	Ependymoma, NOS	Posterior fossa	30-59mm	Bilateral	Partial resection	132	Alive
1707	20-49	Female	White	Ependymoma, NOS	Supratentorial	30-59mm	Only one side	Gross total resection	118	Alive
1711	50+	Male	White	Ependymoma, NOS	Supratentorial	10-29mm	Only one side	No surgery/Biopsy only	114	Alive
1712	50+	Female	White	Ependymoma, NOS	Other/unknown	60mm+	Bilateral	No surgery/Biopsy only	115	Alive
1713	0-19	Female	White	Ependymoma, NOS	Posterior fossa	10-29mm	Bilateral	No surgery/Biopsy only	60	Dead
1715	0-19	Female	White	Ependymoma, anaplastic	Supratentorial	30-59mm	Only one side	No surgery/Biopsy only	113	Alive
1717	20-49	Female	White	Ependymoma, anaplastic	Posterior fossa	30-59mm	Bilateral	Partial resection	15	Dead
1725	50+	Female	White	Ependymoma, NOS	Posterior fossa	10-29mm	Bilateral	Partial resection	99	Alive
1726	20-49	Male	Black	Ependymoma, NOS	Other/unknown	60mm+	Bilateral	Partial resection	100	Alive
1732	20-49	Male	White	Ependymoma, NOS	Other/unknown	60mm+	Bilateral	Gross total resection	94	Alive
1740	20-49	Female	White	Ependymoma, anaplastic	Other/unknown	60mm+	Bilateral	Gross total resection	91	Alive
1746	50+	Female	White	Ependymoma, anaplastic	Other/unknown	60mm+	Only one side	Partial resection	93	Alive
1755	0-19	Female	White	Ependymoma, anaplastic	Posterior fossa	30-59mm	Bilateral	Gross total resection	47	Dead
1757	0-19	Female	White	Ependymoma, anaplastic	Supratentorial	60mm+	Only one side	Gross total resection	24	Alive
1759	0-19	Female	Black	Ependymoma, NOS	Supratentorial	60mm+	Only one side	No surgery/Biopsy only	4	Dead
1765	50+	Male	White	Ependymoma, NOS	Posterior fossa	30-59mm	Only one side	Partial resection	73	Alive
1766	20-49	Male	Other	Ependymoma, NOS	Supratentorial	10-29mm	Only one side	No surgery/Biopsy only	128	Alive
1772	0-19	Male	White	Ependymoma, NOS	Supratentorial	60mm+	Only one side	No surgery/Biopsy only	71	Alive
1773	20-49	Male	White	Ependymoma, NOS	Other/unknown	10-29mm	Bilateral	Partial resection	16	Alive
1777	50+	Female	Black	Ependymoma, NOS	Posterior fossa	10-29mm	Bilateral	Partial resection	20	Dead
1782	20-49	Female	White	Ependymoma, anaplastic	Supratentorial	10-29mm	Only one side	Gross total resection	56	Alive
1784	0-19	Male	White	Ependymoma, NOS	Other/unknown	60mm+	Bilateral	No surgery/Biopsy only	51	Alive
1786	0-19	Female	Black	Ependymoma, anaplastic	Other/unknown	30-59mm	Bilateral	No surgery/Biopsy only	26	Dead
1788	50+	Male	White	Ependymoma, NOS	Other/unknown	30-59mm	Bilateral	Partial resection	11	Dead
1789	50+	Male	White	Ependymoma, NOS	Posterior fossa	10-29mm	Bilateral	Gross total resection	47	Alive
1791	50+	Male	White	Ependymoma, NOS	Other/unknown	30-59mm	Bilateral	Gross total resection	11	Dead
1792	50+	Female	Black	Ependymoma, NOS	Posterior fossa	30-59mm	Bilateral	Partial resection	42	Alive
1795	0-19	Female	White	Ependymoma, NOS	Other/unknown	60mm+	Bilateral	Partial resection	46	Alive
1801	20-49	Male	Black	Ependymoma, NOS	Other/unknown	30-59mm	Bilateral	Gross total resection	37	Alive
1805	50+	Male	Other	Ependymoma, NOS	Other/unknown	30-59mm	Bilateral	Gross total resection	38	Alive
1810	20-49	Female	White	Ependymoma, NOS	Posterior fossa	unknown	Bilateral	Gross total resection	26	Alive
1823	20-49	Female	Other	Ependymoma, anaplastic	Other/unknown	60mm+	Bilateral	No surgery/Biopsy only	29	Alive
1825	50+	Male	Other	Ependymoma, NOS	Posterior fossa	unknown	Bilateral	No surgery/Biopsy only	17	Alive
1829	20-49	Female	Other	Ependymoma, NOS	Other/unknown	unknown	Bilateral	Gross total resection	4	Alive
1834	0-19	Female	White	Ependymoma, NOS	Supratentorial	unknown	Only one side	Partial resection	10	Alive
1836	0-19	Female	White	Ependymoma, anaplastic	Other/unknown	unknown	Bilateral	Gross total resection	10	Alive
1838	0-19	Female	White	Ependymoma, anaplastic	Supratentorial	unknown	Bilateral	Gross total resection	13	Dead
1839	50+	Female	White	Ependymoma, NOS	Other/unknown	unknown	Bilateral	Partial resection	16	Dead
1840	50+	Male	Black	Ependymoma, NOS	Posterior fossa	60mm+	Bilateral	No surgery/Biopsy only	7	Dead
1844	50+	Male	White	Ependymoma, NOS	Posterior fossa	10-29mm	Bilateral	No surgery/Biopsy only	127	Alive
1851	0-19	Male	White	Ependymoma, NOS	Posterior fossa	unknown	Bilateral	No surgery/Biopsy only	199	Alive
1852	50+	Female	White	Ependymoma, NOS	Other/unknown	unknown	Bilateral	Gross total resection	205	Dead
1855	0-19	Male	White	Ependymoma, anaplastic	Supratentorial	unknown	Bilateral	Gross total resection	186	Alive
1858	20-49	Male	White	Ependymoma, NOS	Other/unknown	unknown	Bilateral	Partial resection	123	Alive
1863	20-49	Male	White	Ependymoma, NOS	Posterior fossa	30-59mm	Bilateral	Gross total resection	171	Alive
1867	0-19	Female	White	Ependymoma, anaplastic	Posterior fossa	30-59mm	Bilateral	Gross total resection	168	Alive
1868	50+	Female	White	Ependymoma, NOS	Posterior fossa	30-59mm	Bilateral	Gross total resection	155	Alive
1870	0-19	Male	White	Ependymoma, anaplastic	Supratentorial	60mm+	Only one side	Gross total resection	148	Alive
1871	0-19	Male	Black	Ependymoma, NOS	Posterior fossa	30-59mm	Bilateral	Gross total resection	154	Alive
1876	50+	Male	White	Ependymoma, NOS	Other/unknown	60mm+	Bilateral	Gross total resection	10	Dead
1878	50+	Male	White	Ependymoma, NOS	Posterior fossa	30-59mm	Bilateral	No surgery/Biopsy only	41	Dead
1880	0-19	Female	White	Ependymoma, anaplastic	Posterior fossa	30-59mm	Bilateral	Gross total resection	143	Alive
1881	50+	Female	White	Ependymoma, NOS	Other/unknown	10-29mm	Bilateral	Gross total resection	152	Alive
1882	0-19	Male	White	Ependymoma, anaplastic	Posterior fossa	10-29mm	Bilateral	No surgery/Biopsy only	139	Alive
1888	50+	Male	White	Ependymoma, NOS	Supratentorial	10-29mm	Only one side	No surgery/Biopsy only	117	Dead
1889	0-19	Male	White	Ependymoma, anaplastic	Other/unknown	60mm+	Bilateral	No surgery/Biopsy only	17	Dead
1890	50+	Female	Black	Ependymoma, NOS	Posterior fossa	60mm+	Bilateral	Gross total resection	5	Dead
1892	20-49	Female	White	Ependymoma, NOS	Posterior fossa	60mm+	Bilateral	No surgery/Biopsy only	117	Alive
1899	20-49	Male	White	Ependymoma, NOS	Other/unknown	60mm+	Bilateral	Gross total resection	111	Alive
1900	20-49	Male	White	Ependymoma, NOS	Posterior fossa	10-29mm	Bilateral	No surgery/Biopsy only	109	Alive
1912	50+	Male	White	Ependymoma, NOS	Other/unknown	10-29mm	Bilateral	No surgery/Biopsy only	3	Dead
1920	20-49	Male	White	Ependymoma, NOS	Posterior fossa	60mm+	Bilateral	Gross total resection	82	Alive
1926	0-19	Female	Black	Ependymoma, NOS	Other/unknown	10-29mm	Bilateral	Gross total resection	77	Alive
1928	0-19	Male	White	Ependymoma, NOS	Other/unknown	60mm+	Bilateral	Partial resection	70	Alive
1930	50+	Female	White	Ependymoma, NOS	Supratentorial	60mm+	Only one side	Gross total resection	67	Alive
1931	0-19	Male	White	Ependymoma, anaplastic	Other/unknown	30-59mm	Bilateral	Gross total resection	66	Alive
1938	0-19	Female	White	Ependymoma, NOS	Other/unknown	30-59mm	Only one side	Gross total resection	66	Alive
1939	20-49	Male	White	Ependymoma, NOS	Posterior fossa	60mm+	Bilateral	No surgery/Biopsy only	53	Alive
1940	20-49	Female	White	Myxopapillary ependymoma	Posterior fossa	10-29mm	Bilateral	Gross total resection	49	Alive
1942	0-19	Male	Black	Ependymoma, anaplastic	Supratentorial	60mm+	Only one side	Gross total resection	40	Alive
1945	50+	Female	White	Ependymoma, NOS	Other/unknown	10-29mm	Bilateral	Partial resection	42	Alive
1949	0-19	Male	White	Ependymoma, anaplastic	Posterior fossa	30-59mm	Bilateral	Gross total resection	36	Alive
1953	0-19	Male	White	Ependymoma, anaplastic	Other/unknown	unknown	Bilateral	Gross total resection	29	Alive
1963	0-19	Female	White	Ependymoma, NOS	Posterior fossa	unknown	Bilateral	Gross total resection	10	Alive
1964	0-19	Male	Black	Ependymoma, NOS	Posterior fossa	unknown	Bilateral	Gross total resection	6	Alive
1970	0-19	Male	White	Ependymoma, NOS	Posterior fossa	30-59mm	Bilateral	Gross total resection	165	Alive
1971	0-19	Female	White	Ependymoma, NOS	Other/unknown	30-59mm	Bilateral	Gross total resection	174	Alive
1974	20-49	Female	Other	Ependymoma, NOS	Other/unknown	10-29mm	Bilateral	Gross total resection	138	Alive
1976	50+	Male	White	Ependymoma, anaplastic	Supratentorial	60mm+	Only one side	Partial resection	18	Dead
1977	0-19	Male	White	Ependymoma, anaplastic	Posterior fossa	60mm+	Bilateral	Partial resection	77	Alive
1978	20-49	Female	White	Ependymoma, NOS	Supratentorial	30-59mm	Only one side	Gross total resection	104	Dead
1979	0-19	Male	White	Ependymoma, NOS	Other/unknown	60mm+	Bilateral	Gross total resection	152	Alive
1986	50+	Male	Black	Ependymoma, NOS	Posterior fossa	60mm+	Bilateral	Partial resection	163	Alive
1987	0-19	Male	White	Ependymoma, NOS	Posterior fossa	30-59mm	Bilateral	Gross total resection	164	Alive
1988	0-19	Female	White	Ependymoma, anaplastic	Supratentorial	30-59mm	Only one side	Gross total resection	163	Alive
1995	0-19	Male	White	Ependymoma, anaplastic	Posterior fossa	60mm+	Bilateral	Partial resection	38	Dead
1999	50+	Male	White	Ependymoma, NOS	Posterior fossa	30-59mm	Bilateral	Partial resection	1	Dead
2003	20-49	Male	White	Ependymoma, NOS	Other/unknown	60mm+	Bilateral	Gross total resection	153	Alive
2004	50+	Male	White	Ependymoma, NOS	Posterior fossa	60mm+	Bilateral	Partial resection	34	Dead
2011	0-19	Male	White	Ependymoma, NOS	Posterior fossa	30-59mm	Bilateral	Gross total resection	149	Alive
2013	50+	Male	White	Ependymoma, NOS	Other/unknown	30-59mm	Bilateral	Gross total resection	22	Dead
2014	20-49	Male	White	Ependymoma, NOS	Supratentorial	10-29mm	Only one side	No surgery/Biopsy only	135	Dead
2016	20-49	Male	White	Ependymoma, NOS	Other/unknown	60mm+	Bilateral	No surgery/Biopsy only	148	Alive
2020	0-19	Female	White	Ependymoma, NOS	Supratentorial	30-59mm	Only one side	Gross total resection	143	Alive
2021	20-49	Male	White	Ependymoma, NOS	Posterior fossa	60mm+	Bilateral	Gross total resection	141	Alive
2024	0-19	Female	White	Ependymoma, anaplastic	Other/unknown	60mm+	Bilateral	Partial resection	106	Alive
2025	20-49	Male	White	Ependymoma, NOS	Posterior fossa	30-59mm	Bilateral	Gross total resection	145	Alive
2026	50+	Female	White	Ependymoma, NOS	Posterior fossa	10-29mm	Bilateral	Gross total resection	142	Alive
2027	0-19	Male	White	Ependymoma, NOS	Supratentorial	60mm+	Only one side	Gross total resection	140	Alive
2029	20-49	Female	White	Ependymoma, NOS	Spine	60mm+	Bilateral	No surgery/Biopsy only	170	Alive
2030	20-49	Male	White	Ependymoma, NOS	Spine	60mm+	Bilateral	Gross total resection	173	Alive
2031	50+	Male	White	Ependymoma, NOS	Spine	unknown	Bilateral	Partial resection	206	Dead
2032	20-49	Male	Other	Ependymoma, NOS	Spine	10-29mm	Bilateral	Gross total resection	11	Dead
2042	20-49	Male	White	Ependymoma, NOS	Spine	10-29mm	Bilateral	Partial resection	63	Alive
2046	20-49	Female	White	Ependymoma, NOS	Spine	10-29mm	Bilateral	Gross total resection	160	Alive
2049	20-49	Male	Black	Ependymoma, NOS	Spine	30-59mm	Bilateral	Gross total resection	169	Alive
2050	20-49	Female	White	Ependymoma, NOS	Spine	60mm+	Bilateral	Partial resection	65	Alive
2054	20-49	Female	Other	Ependymoma, NOS	Spine	10-29mm	Bilateral	No surgery/Biopsy only	105	Alive
2055	0-19	Male	White	Ependymoma, NOS	Spine	60mm+	Bilateral	Partial resection	68	Alive
2056	20-49	Male	White	Ependymoma, NOS	Spine	30-59mm	Bilateral	Partial resection	99	Alive
2059	20-49	Female	White	Ependymoma, anaplastic	Spine	10-29mm	Bilateral	Partial resection	3	Dead
2064	20-49	Female	White	Ependymoma, NOS	Spine	10-29mm	Bilateral	Gross total resection	74	Alive
2067	20-49	Female	White	Ependymoma, NOS	Spine	60mm+	Bilateral	Gross total resection	158	Alive
2069	50+	Female	White	Ependymoma, NOS	Spine	60mm+	Bilateral	Partial resection	77	Alive
2071	20-49	Female	White	Ependymoma, NOS	Spine	10-29mm	Bilateral	Partial resection	112	Alive
2072	20-49	Male	White	Ependymoma, NOS	Spine	60mm+	Bilateral	Partial resection	56	Alive
2075	50+	Male	White	Ependymoma, NOS	Spine	unknown	Bilateral	Gross total resection	153	Dead
2077	20-49	Female	White	Ependymoma, NOS	Spine	60mm+	Bilateral	Partial resection	83	Alive
2094	20-49	Female	White	Ependymoma, NOS	Spine	10-29mm	Bilateral	Partial resection	159	Alive
2097	50+	Female	Other	Ependymoma, NOS	Spine	60mm+	Bilateral	Partial resection	94	Alive
2108	50+	Male	Other	Ependymoma, NOS	Spine	60mm+	Bilateral	No surgery/Biopsy only	152	Alive
2110	50+	Female	Other	Ependymoma, NOS	Spine	60mm+	Bilateral	Gross total resection	85	Dead
2117	50+	Female	White	Ependymoma, NOS	Spine	60mm+	Bilateral	Gross total resection	113	Alive
2118	50+	Female	White	Ependymoma, NOS	Spine	60mm+	Bilateral	Partial resection	107	Alive
2123	20-49	Male	White	Ependymoma, NOS	Spine	30-59mm	Bilateral	Gross total resection	114	Dead
2124	50+	Female	White	Ependymoma, NOS	Spine	60mm+	Bilateral	Gross total resection	101	Dead
2129	50+	Male	White	Ependymoma, NOS	Spine	60mm+	Bilateral	Partial resection	111	Alive
2130	20-49	Female	Other	Ependymoma, NOS	Spine	60mm+	Bilateral	Partial resection	111	Alive
2133	0-19	Female	White	Ependymoma, NOS	Spine	60mm+	Bilateral	Partial resection	144	Alive
2134	20-49	Male	White	Ependymoma, NOS	Spine	60mm+	Bilateral	Partial resection	112	Alive
2140	20-49	Male	Other	Ependymoma, NOS	Spine	60mm+	Bilateral	Partial resection	161	Alive
2141	0-19	Male	White	Ependymoma, NOS	Spine	60mm+	Bilateral	No surgery/Biopsy only	74	Alive
2152	0-19	Male	White	Myxopapillary ependymoma	Spine	60mm+	Bilateral	Gross total resection	138	Alive
2154	0-19	Male	Other	Ependymoma, NOS	Spine	unknown	Bilateral	Gross total resection	88	Dead
2158	0-19	Female	White	Myxopapillary ependymoma	Spine	60mm+	Bilateral	Gross total resection	134	Alive
2159	50+	Male	White	Ependymoma, NOS	Spine	unknown	Bilateral	No surgery/Biopsy only	195	Alive
2170	20-49	Male	White	Ependymoma, NOS	Spine	30-59mm	Bilateral	Gross total resection	42	Alive
2183	20-49	Female	White	Ependymoma, NOS	Spine	unknown	Bilateral	No surgery/Biopsy only	15	Alive
2184	50+	Female	White	Ependymoma, NOS	Spine	10-29mm	Bilateral	No surgery/Biopsy only	130	Alive
2187	50+	Male	White	Ependymoma, NOS	Spine	10-29mm	Bilateral	Gross total resection	149	Alive
2191	20-49	Female	Other	Ependymoma, NOS	Spine	60mm+	Bilateral	Gross total resection	128	Alive
2195	20-49	Female	White	Ependymoma, NOS	Spine	60mm+	Bilateral	Gross total resection	94	Dead
2199	50+	Female	White	Ependymoma, NOS	Spine	10-29mm	Bilateral	Gross total resection	143	Alive
2206	50+	Female	White	Ependymoma, NOS	Spine	60mm+	Bilateral	Gross total resection	157	Alive
2218	50+	Female	White	Ependymoma, NOS	Spine	60mm+	Bilateral	Partial resection	159	Alive
2220	50+	Female	White	Ependymoma, NOS	Spine	60mm+	Bilateral	No surgery/Biopsy only	165	Alive
2223	20-49	Female	White	Ependymoma, NOS	Spine	60mm+	Bilateral	Partial resection	129	Alive
2224	20-49	Female	White	Ependymoma, NOS	Spine	10-29mm	Bilateral	Gross total resection	169	Alive
2236	50+	Male	White	Ependymoma, NOS	Spine	10-29mm	Bilateral	No surgery/Biopsy only	45	Alive
2239	20-49	Female	White	Ependymoma, NOS	Spine	60mm+	Bilateral	Gross total resection	173	Alive
2241	20-49	Male	White	Ependymoma, NOS	Spine	60mm+	Bilateral	Gross total resection	86	Alive
2245	20-49	Male	Other	Ependymoma, NOS	Spine	30-59mm	Bilateral	Gross total resection	177	Alive
2251	50+	Female	Other	Ependymoma, NOS	Spine	10-29mm	Bilateral	Partial resection	107	Alive
2252	20-49	Female	Black	Ependymoma, NOS	Spine	unknown	Bilateral	No surgery/Biopsy only	212	Alive
2253	50+	Male	White	Ependymoma, NOS	Spine	unknown	Bilateral	No surgery/Biopsy only	53	Dead
2256	50+	Female	White	Ependymoma, NOS	Spine	unknown	Bilateral	Partial resection	11	Alive
2257	50+	Female	White	Ependymoma, NOS	Spine	30-59mm	Bilateral	Partial resection	110	Alive
2258	20-49	Female	White	Ependymoma, NOS	Spine	60mm+	Bilateral	Gross total resection	108	Alive
2259	50+	Female	Other	Ependymoma, NOS	Spine	10-29mm	Bilateral	Gross total resection	56	Dead
2260	20-49	Female	White	Ependymoma, NOS	Spine	60mm+	Bilateral	No surgery/Biopsy only	175	Alive
2263	20-49	Male	White	Myxopapillary ependymoma	Spine	unknown	Bilateral	Partial resection	17	Alive
2265	20-49	Male	White	Ependymoma, NOS	Spine	unknown	Bilateral	No surgery/Biopsy only	196	Alive
2266	20-49	Male	White	Ependymoma, NOS	Spine	unknown	Bilateral	Gross total resection	190	Alive
2269	50+	Female	White	Ependymoma, NOS	Spine	60mm+	Bilateral	Gross total resection	76	Alive
2270	50+	Male	White	Ependymoma, NOS	Spine	10-29mm	Bilateral	No surgery/Biopsy only	49	Alive
2274	50+	Female	White	Ependymoma, NOS	Spine	0-9mm	Bilateral	No surgery/Biopsy only	105	Alive
2279	50+	Female	White	Ependymoma, NOS	Spine	10-29mm	Bilateral	Partial resection	101	Alive
2284	20-49	Female	White	Ependymoma, NOS	Spine	unknown	Bilateral	Gross total resection	218	Alive
2285	50+	Male	White	Ependymoma, anaplastic	Spine	10-29mm	Bilateral	No surgery/Biopsy only	78	Dead
2288	50+	Female	White	Ependymoma, NOS	Spine	unknown	Bilateral	No surgery/Biopsy only	218	Dead
2292	20-49	Female	White	Ependymoma, NOS	Spine	unknown	Bilateral	No surgery/Biopsy only	206	Alive
2293	20-49	Female	White	Ependymoma, NOS	Spine	unknown	Bilateral	No surgery/Biopsy only	2	Alive
2297	20-49	Male	White	Ependymoma, NOS	Spine	unknown	Bilateral	Gross total resection	220	Alive
2298	20-49	Female	White	Ependymoma, NOS	Spine	60mm+	Bilateral	Partial resection	101	Alive
2303	20-49	Male	White	Ependymoma, NOS	Spine	unknown	Bilateral	Partial resection	2	Alive
2311	20-49	Female	White	Ependymoma, NOS	Spine	60mm+	Bilateral	Gross total resection	51	Alive
2312	50+	Male	White	Ependymoma, NOS	Spine	60mm+	Bilateral	Partial resection	80	Alive
2315	50+	Male	White	Ependymoma, NOS	Spine	unknown	Bilateral	Gross total resection	213	Alive
2316	20-49	Female	White	Ependymoma, NOS	Spine	30-59mm	Bilateral	No surgery/Biopsy only	90	Alive
2317	20-49	Male	White	Ependymoma, NOS	Spine	30-59mm	Bilateral	Gross total resection	123	Alive
2318	50+	Female	White	Ependymoma, NOS	Spine	60mm+	Bilateral	Gross total resection	3	Dead
2321	20-49	Male	White	Ependymoma, NOS	Spine	60mm+	Bilateral	Partial resection	107	Alive
2324	20-49	Female	White	Ependymoma, NOS	Spine	30-59mm	Bilateral	Partial resection	90	Alive
2327	20-49	Male	Other	Ependymoma, NOS	Spine	60mm+	Bilateral	Gross total resection	92	Alive
2329	20-49	Female	White	Ependymoma, NOS	Spine	60mm+	Bilateral	Gross total resection	177	Alive
2331	0-19	Male	White	Ependymoma, NOS	Spine	10-29mm	Bilateral	Partial resection	58	Alive
2332	50+	Female	White	Ependymoma, NOS	Spine	0-9mm	Bilateral	Partial resection	86	Alive
2333	50+	Male	White	Ependymoma, NOS	Spine	60mm+	Bilateral	Partial resection	89	Alive
2334	50+	Female	White	Ependymoma, NOS	Spine	10-29mm	Bilateral	Partial resection	91	Alive
2338	50+	Male	White	Ependymoma, NOS	Spine	60mm+	Bilateral	No surgery/Biopsy only	78	Alive
2343	50+	Female	White	Ependymoma, NOS	Spine	30-59mm	Bilateral	Gross total resection	80	Alive
2347	20-49	Male	White	Ependymoma, NOS	Spine	60mm+	Bilateral	No surgery/Biopsy only	128	Alive
2358	20-49	Male	White	Ependymoma, NOS	Spine	10-29mm	Bilateral	No surgery/Biopsy only	59	Alive
2360	20-49	Male	White	Ependymoma, NOS	Spine	60mm+	Bilateral	Partial resection	84	Alive
2365	20-49	Female	Other	Ependymoma, NOS	Spine	60mm+	Bilateral	Partial resection	83	Alive
2366	0-19	Male	White	Ependymoma, NOS	Spine	30-59mm	Bilateral	Partial resection	6	Alive
2370	50+	Male	White	Ependymoma, NOS	Spine	60mm+	Bilateral	Gross total resection	82	Alive
2375	20-49	Female	White	Ependymoma, NOS	Spine	10-29mm	Bilateral	Gross total resection	88	Alive
2377	20-49	Female	White	Ependymoma, anaplastic	Spine	30-59mm	Bilateral	Partial resection	79	Alive
2385	50+	Female	Black	Ependymoma, NOS	Spine	10-29mm	Bilateral	Partial resection	57	Alive
2390	50+	Female	White	Ependymoma, NOS	Spine	60mm+	Bilateral	No surgery/Biopsy only	62	Alive
2400	20-49	Female	White	Ependymoma, NOS	Spine	60mm+	Bilateral	Partial resection	83	Alive
2401	50+	Female	White	Myxopapillary ependymoma	Spine	30-59mm	Bilateral	Gross total resection	113	Alive
2404	20-49	Male	White	Ependymoma, anaplastic	Spine	60mm+	Bilateral	No surgery/Biopsy only	11	Dead
2405	50+	Female	White	Ependymoma, NOS	Spine	30-59mm	Bilateral	Partial resection	73	Alive
2409	20-49	Female	White	Ependymoma, NOS	Spine	60mm+	Bilateral	Partial resection	20	Dead
2414	20-49	Male	White	Ependymoma, NOS	Spine	30-59mm	Bilateral	No surgery/Biopsy only	71	Alive
2421	50+	Female	Black	Ependymoma, NOS	Spine	unknown	Bilateral	Partial resection	23	Alive
2423	20-49	Male	White	Ependymoma, NOS	Spine	60mm+	Bilateral	Partial resection	67	Alive
2424	0-19	Male	White	Ependymoma, NOS	Spine	unknown	Bilateral	Gross total resection	15	Alive
2425	50+	Female	Black	Ependymoma, NOS	Spine	60mm+	Bilateral	Gross total resection	69	Alive
2427	20-49	Female	White	Ependymoma, NOS	Supratentorial	10-29mm	Bilateral	Gross total resection	122	Alive
2434	20-49	Male	Other	Ependymoma, NOS	Spine	30-59mm	Bilateral	No surgery/Biopsy only	75	Alive
2442	0-19	Male	Other	Ependymoma, anaplastic	Spine	30-59mm	Bilateral	Partial resection	64	Alive
2443	20-49	Female	White	Ependymoma, NOS	Spine	10-29mm	Bilateral	Partial resection	53	Alive
2454	50+	Female	White	Ependymoma, NOS	Spine	unknown	Bilateral	Partial resection	25	Alive
2457	20-49	Female	White	Ependymoma, NOS	Spine	unknown	Bilateral	Partial resection	29	Alive
2459	20-49	Male	White	Ependymoma, NOS	Spine	30-59mm	Bilateral	No surgery/Biopsy only	12	Alive
2461	50+	Female	White	Ependymoma, NOS	Spine	60mm+	Bilateral	No surgery/Biopsy only	96	Dead
2462	50+	Male	White	Ependymoma, NOS	Spine	10-29mm	Bilateral	Partial resection	2	Dead
2469	20-49	Female	White	Ependymoma, NOS	Spine	0-9mm	Bilateral	No surgery/Biopsy only	93	Alive
2474	20-49	Male	White	Ependymoma, NOS	Spine	unknown	Bilateral	Gross total resection	188	Alive
2477	50+	Male	White	Ependymoma, NOS	Spine	10-29mm	Bilateral	Partial resection	38	Alive
2479	0-19	Female	White	Ependymoma, anaplastic	Spine	10-29mm	Bilateral	Partial resection	41	Alive
2483	50+	Male	White	Ependymoma, NOS	Spine	unknown	Bilateral	Partial resection	4	Dead
2484	20-49	Female	White	Ependymoma, NOS	Spine	60mm+	Bilateral	Partial resection	42	Alive
2486	50+	Male	White	Ependymoma, NOS	Spine	0-9mm	Bilateral	Gross total resection	48	Alive
2487	20-49	Female	Other	Ependymoma, NOS	Spine	10-29mm	Bilateral	Partial resection	166	Alive
2491	50+	Male	White	Ependymoma, NOS	Spine	60mm+	Bilateral	Partial resection	3	Dead
2493	20-49	Female	White	Ependymoma, NOS	Spine	unknown	Bilateral	No surgery/Biopsy only	222	Alive
2495	50+	Female	White	Ependymoma, NOS	Spine	0-9mm	Bilateral	No surgery/Biopsy only	52	Alive
2497	50+	Male	White	Ependymoma, NOS	Spine	60mm+	Bilateral	Partial resection	51	Alive
2502	50+	Male	White	Ependymoma, NOS	Spine	unknown	Bilateral	Partial resection	7	Alive
2504	20-49	Female	White	Ependymoma, NOS	Spine	unknown	Bilateral	Partial resection	10	Alive
2506	50+	Female	White	Ependymoma, NOS	Spine	10-29mm	Bilateral	Gross total resection	37	Alive
2507	20-49	Male	White	Ependymoma, anaplastic	Spine	unknown	Bilateral	Partial resection	15	Alive
2508	20-49	Female	White	Ependymoma, NOS	Spine	unknown	Bilateral	Partial resection	35	Alive
2510	20-49	Female	White	Ependymoma, NOS	Spine	10-29mm	Bilateral	Partial resection	34	Alive
2511	20-49	Female	White	Ependymoma, NOS	Spine	10-29mm	Bilateral	Gross total resection	47	Alive
2513	20-49	Male	White	Myxopapillary ependymoma	Spine	10-29mm	Bilateral	Partial resection	39	Alive
2515	20-49	Male	White	Ependymoma, NOS	Spine	unknown	Bilateral	Partial resection	34	Alive
2516	50+	Male	White	Ependymoma, NOS	Spine	60mm+	Bilateral	Partial resection	41	Alive
2520	50+	Female	White	Ependymoma, NOS	Spine	60mm+	Bilateral	No surgery/Biopsy only	59	Alive
2525	20-49	Male	White	Ependymoma, NOS	Spine	60mm+	Bilateral	Gross total resection	44	Alive
2526	50+	Male	White	Ependymoma, NOS	Spine	60mm+	Bilateral	Partial resection	44	Alive
2528	50+	Female	Other	Ependymoma, NOS	Spine	10-29mm	Bilateral	Gross total resection	146	Alive
2530	20-49	Female	White	Ependymoma, NOS	Spine	60mm+	Bilateral	Partial resection	41	Alive
2532	50+	Female	White	Ependymoma, NOS	Spine	30-59mm	Bilateral	Partial resection	44	Alive
2534	50+	Male	White	Ependymoma, NOS	Spine	10-29mm	Bilateral	Partial resection	51	Alive
2535	20-49	Male	White	Ependymoma, NOS	Spine	unknown	Bilateral	No surgery/Biopsy only	197	Dead
2545	50+	Male	White	Ependymoma, NOS	Spine	60mm+	Bilateral	No surgery/Biopsy only	116	Alive
2549	20-49	Female	White	Ependymoma, NOS	Spine	10-29mm	Bilateral	Partial resection	37	Alive
2550	20-49	Male	White	Ependymoma, NOS	Spine	10-29mm	Bilateral	Partial resection	29	Alive
2556	50+	Male	White	Ependymoma, NOS	Spine	60mm+	Bilateral	Partial resection	62	Alive
2560	50+	Female	White	Ependymoma, NOS	Spine	unknown	Bilateral	Partial resection	24	Alive
2562	50+	Male	White	Ependymoma, NOS	Spine	unknown	Bilateral	Partial resection	22	Alive
2565	0-19	Female	White	Ependymoma, NOS	Spine	30-59mm	Bilateral	Partial resection	28	Alive
2566	50+	Male	White	Ependymoma, NOS	Spine	unknown	Bilateral	Partial resection	22	Dead
2567	20-49	Female	White	Ependymoma, NOS	Spine	unknown	Bilateral	Partial resection	33	Alive
2571	50+	Male	White	Ependymoma, NOS	Spine	60mm+	Bilateral	Partial resection	129	Alive
2577	50+	Male	White	Ependymoma, NOS	Spine	60mm+	Bilateral	Gross total resection	104	Alive
2581	20-49	Male	White	Ependymoma, NOS	Spine	60mm+	Bilateral	Partial resection	69	Alive
2583	20-49	Male	White	Ependymoma, NOS	Spine	unknown	Bilateral	Partial resection	29	Alive
2587	50+	Female	White	Ependymoma, NOS	Spine	60mm+	Bilateral	Gross total resection	116	Alive
2590	20-49	Female	Other	Ependymoma, NOS	Spine	60mm+	Bilateral	Partial resection	80	Alive
2592	20-49	Male	White	Ependymoma, NOS	Spine	unknown	Bilateral	Gross total resection	26	Alive
2595	20-49	Male	Other	Ependymoma, NOS	Spine	unknown	Bilateral	Partial resection	32	Alive
2598	20-49	Female	White	Ependymoma, NOS	Spine	10-29mm	Bilateral	Partial resection	125	Alive
2599	20-49	Male	White	Ependymoma, NOS	Spine	unknown	Bilateral	Partial resection	16	Alive
2601	0-19	Female	White	Myxopapillary ependymoma	Spine	unknown	Bilateral	Partial resection	19	Alive
2602	50+	Female	White	Ependymoma, NOS	Spine	10-29mm	Bilateral	No surgery/Biopsy only	103	Alive
2606	50+	Male	White	Myxopapillary ependymoma	Other/unknown	unknown	Bilateral	Partial resection	3	Dead
2607	20-49	Female	White	Ependymoma, NOS	Spine	unknown	Bilateral	Gross total resection	187	Alive
2610	20-49	Female	White	Ependymoma, NOS	Spine	10-29mm	Bilateral	Partial resection	30	Dead
2613	0-19	Male	White	Myxopapillary ependymoma	Spine	unknown	Bilateral	Gross total resection	23	Alive
2616	20-49	Male	White	Ependymoma, NOS	Spine	unknown	Bilateral	Gross total resection	27	Alive
2621	20-49	Male	White	Ependymoma, NOS	Spine	unknown	Bilateral	Partial resection	24	Alive
2623	50+	Female	White	Ependymoma, NOS	Spine	unknown	Bilateral	Partial resection	22	Alive
2624	20-49	Female	White	Ependymoma, NOS	Spine	10-29mm	Bilateral	Gross total resection	151	Alive
2625	20-49	Male	White	Ependymoma, NOS	Spine	unknown	Bilateral	Partial resection	20	Alive
2627	20-49	Female	White	Ependymoma, anaplastic	Spine	unknown	Bilateral	Partial resection	9	Dead
2628	50+	Female	White	Ependymoma, NOS	Spine	60mm+	Bilateral	Gross total resection	162	Alive
2643	20-49	Female	Black	Ependymoma, NOS	Spine	unknown	Bilateral	Gross total resection	25	Alive
2644	50+	Female	White	Ependymoma, NOS	Spine	unknown	Bilateral	Gross total resection	5	Alive
2646	50+	Male	White	Ependymoma, NOS	Spine	unknown	Bilateral	Partial resection	49	Dead
2648	20-49	Male	White	Ependymoma, NOS	Spine	30-59mm	Bilateral	Gross total resection	170	Alive
2652	20-49	Female	White	Ependymoma, NOS	Spine	30-59mm	Bilateral	Gross total resection	97	Alive
2656	20-49	Female	White	Ependymoma, NOS	Spine	unknown	Bilateral	Partial resection	16	Alive
2658	20-49	Male	Other	Ependymoma, NOS	Spine	unknown	Bilateral	Partial resection	12	Alive
2660	20-49	Female	White	Ependymoma, NOS	Spine	unknown	Bilateral	No surgery/Biopsy only	204	Alive
2665	20-49	Female	White	Ependymoma, NOS	Spine	10-29mm	Bilateral	No surgery/Biopsy only	121	Alive
2666	20-49	Male	White	Ependymoma, NOS	Spine	unknown	Bilateral	Partial resection	18	Alive
2668	20-49	Male	White	Ependymoma, NOS	Spine	unknown	Bilateral	No surgery/Biopsy only	13	Alive
2669	50+	Female	White	Ependymoma, NOS	Spine	unknown	Bilateral	Gross total resection	182	Alive
2671	50+	Male	White	Ependymoma, NOS	Spine	unknown	Bilateral	No surgery/Biopsy only	20	Alive
2681	50+	Male	White	Ependymoma, NOS	Spine	unknown	Bilateral	Partial resection	24	Alive
2695	50+	Male	White	Ependymoma, NOS	Spine	unknown	Bilateral	No surgery/Biopsy only	137	Dead
2696	50+	Female	White	Ependymoma, NOS	Spine	0-9mm	Bilateral	Gross total resection	114	Alive
2705	20-49	Female	White	Ependymoma, NOS	Spine	10-29mm	Bilateral	Partial resection	70	Alive
2710	20-49	Male	White	Ependymoma, NOS	Spine	60mm+	Bilateral	No surgery/Biopsy only	107	Alive
2713	20-49	Female	Black	Ependymoma, NOS	Supratentorial	60mm+	Bilateral	Partial resection	118	Alive
2715	20-49	Male	White	Ependymoma, NOS	Spine	60mm+	Bilateral	Gross total resection	104	Dead
2717	50+	Female	White	Myxopapillary ependymoma	Spine	unknown	Bilateral	No surgery/Biopsy only	214	Alive
2723	50+	Male	White	Ependymoma, NOS	Spine	10-29mm	Bilateral	Gross total resection	37	Alive
2729	50+	Male	White	Ependymoma, NOS	Spine	unknown	Bilateral	No surgery/Biopsy only	21	Alive
2739	50+	Male	White	Ependymoma, NOS	Spine	30-59mm	Bilateral	Partial resection	105	Alive
2740	20-49	Male	White	Ependymoma, NOS	Spine	unknown	Bilateral	Partial resection	190	Alive
2745	50+	Male	White	Ependymoma, NOS	Spine	60mm+	Bilateral	No surgery/Biopsy only	96	Alive
2747	50+	Male	White	Ependymoma, NOS	Spine	60mm+	Bilateral	No surgery/Biopsy only	146	Alive
2750	20-49	Male	Other	Ependymoma, NOS	Spine	30-59mm	Bilateral	No surgery/Biopsy only	130	Alive
2751	0-19	Female	White	Ependymoma, NOS	Spine	60mm+	Bilateral	Gross total resection	16	Dead
2753	50+	Female	White	Ependymoma, NOS	Spine	60mm+	Bilateral	Gross total resection	160	Alive
2755	50+	Female	White	Ependymoma, NOS	Spine	60mm+	Bilateral	Gross total resection	129	Dead
2762	20-49	Male	Other	Ependymoma, NOS	Spine	10-29mm	Bilateral	No surgery/Biopsy only	164	Alive
2767	20-49	Male	White	Ependymoma, NOS	Spine	60mm+	Bilateral	Gross total resection	178	Alive
2769	50+	Male	White	Ependymoma, NOS	Spine	unknown	Bilateral	Gross total resection	180	Alive
2772	20-49	Male	White	Ependymoma, NOS	Spine	10-29mm	Bilateral	Gross total resection	163	Alive
2775	50+	Female	White	Ependymoma, NOS	Spine	10-29mm	Bilateral	Gross total resection	156	Alive
2776	50+	Female	Other	Ependymoma, NOS	Spine	unknown	Bilateral	Gross total resection	205	Alive
2780	20-49	Female	Other	Ependymoma, NOS	Spine	60mm+	Bilateral	Gross total resection	175	Alive
2782	50+	Female	Other	Ependymoma, NOS	Spine	0-9mm	Bilateral	No surgery/Biopsy only	39	Dead
2786	50+	Male	White	Ependymoma, NOS	Spine	60mm+	Bilateral	Gross total resection	141	Alive
2787	50+	Female	White	Ependymoma, NOS	Spine	unknown	Bilateral	Partial resection	9	Alive
2789	50+	Female	White	Ependymoma, NOS	Spine	unknown	Bilateral	Partial resection	3	Alive
2800	50+	Male	White	Ependymoma, NOS	Spine	60mm+	Bilateral	Gross total resection	110	Alive
2806	50+	Male	White	Ependymoma, NOS	Spine	30-59mm	Bilateral	Partial resection	96	Alive
2807	20-49	Male	White	Ependymoma, NOS	Spine	60mm+	Bilateral	Gross total resection	113	Alive
2809	20-49	Female	Other	Ependymoma, NOS	Other/unknown	10-29mm	Bilateral	No surgery/Biopsy only	116	Alive
2811	50+	Male	White	Ependymoma, NOS	Spine	60mm+	Bilateral	Partial resection	106	Alive
2813	50+	Female	White	Ependymoma, NOS	Spine	30-59mm	Bilateral	No surgery/Biopsy only	6	Alive
2816	20-49	Female	White	Ependymoma, NOS	Spine	30-59mm	Bilateral	Partial resection	97	Alive
2817	50+	Female	White	Ependymoma, NOS	Spine	0-9mm	Bilateral	Partial resection	87	Alive
2819	20-49	Male	White	Ependymoma, NOS	Spine	30-59mm	Bilateral	Partial resection	97	Alive
2821	50+	Female	Black	Ependymoma, NOS	Spine	unknown	Bilateral	Partial resection	32	Alive
2822	20-49	Male	White	Ependymoma, NOS	Spine	60mm+	Bilateral	Partial resection	104	Alive
2823	20-49	Female	White	Ependymoma, NOS	Spine	60mm+	Bilateral	Partial resection	82	Alive
2824	50+	Male	Black	Ependymoma, NOS	Spine	unknown	Bilateral	Partial resection	20	Alive
2825	50+	Female	White	Ependymoma, NOS	Spine	60mm+	Bilateral	Partial resection	86	Alive
2827	20-49	Female	White	Ependymoma, NOS	Spine	60mm+	Bilateral	No surgery/Biopsy only	129	Alive
2832	50+	Male	White	Ependymoma, NOS	Spine	10-29mm	Bilateral	No surgery/Biopsy only	148	Alive
2835	20-49	Female	White	Ependymoma, NOS	Spine	60mm+	Bilateral	Partial resection	82	Alive
2842	20-49	Male	Other	Ependymoma, NOS	Spine	10-29mm	Bilateral	Gross total resection	155	Alive
2851	20-49	Female	White	Ependymoma, NOS	Spine	30-59mm	Bilateral	Partial resection	44	Alive
2854	20-49	Female	White	Ependymoma, NOS	Spine	60mm+	Bilateral	Partial resection	90	Alive
2857	50+	Female	White	Ependymoma, NOS	Spine	0-9mm	Bilateral	No surgery/Biopsy only	106	Alive
2863	50+	Male	White	Ependymoma, NOS	Spine	30-59mm	Bilateral	Partial resection	49	Alive
2873	20-49	Male	White	Ependymoma, NOS	Spine	10-29mm	Bilateral	Partial resection	40	Alive
2874	20-49	Male	White	Ependymoma, NOS	Spine	30-59mm	Bilateral	Partial resection	50	Alive
2880	50+	Male	Black	Ependymoma, NOS	Spine	60mm+	Bilateral	Gross total resection	154	Dead
2883	50+	Male	Other	Ependymoma, NOS	Spine	unknown	Bilateral	Gross total resection	5	Alive
2887	20-49	Female	White	Ependymoma, NOS	Spine	unknown	Bilateral	Partial resection	19	Alive
2894	50+	Female	White	Ependymoma, NOS	Spine	unknown	Bilateral	No surgery/Biopsy only	26	Alive
2896	50+	Female	White	Ependymoma, NOS	Spine	30-59mm	Bilateral	No surgery/Biopsy only	101	Alive
2904	20-49	Male	White	Ependymoma, NOS	Spine	unknown	Bilateral	Partial resection	2	Alive
2906	20-49	Female	Black	Ependymoma, NOS	Spine	60mm+	Bilateral	No surgery/Biopsy only	13	Alive
2912	20-49	Female	Other	Ependymoma, NOS	Spine	60mm+	Bilateral	Partial resection	69	Alive
2916	50+	Female	White	Ependymoma, NOS	Spine	unknown	Bilateral	Gross total resection	35	Dead
2917	0-19	Female	White	Ependymoma, NOS	Spine	unknown	Bilateral	Gross total resection	206	Alive
2924	50+	Female	White	Myxopapillary ependymoma	Spine	60mm+	Bilateral	Gross total resection	136	Alive
2931	0-19	Male	White	Ependymoma, NOS	Spine	60mm+	Bilateral	Partial resection	82	Alive
2933	50+	Male	White	Ependymoma, NOS	Spine	30-59mm	Bilateral	No surgery/Biopsy only	43	Dead
2940	20-49	Male	White	Ependymoma, NOS	Spine	60mm+	Bilateral	Partial resection	48	Alive
2941	20-49	Male	White	Ependymoma, NOS	Spine	10-29mm	Bilateral	Partial resection	52	Alive
2948	20-49	Female	Black	Ependymoma, NOS	Spine	30-59mm	Bilateral	Gross total resection	144	Alive
2950	20-49	Male	White	Ependymoma, NOS	Spine	unknown	Bilateral	Gross total resection	133	Dead
2955	20-49	Female	Black	Ependymoma, NOS	Spine	60mm+	Bilateral	No surgery/Biopsy only	102	Alive
2957	50+	Male	White	Ependymoma, NOS	Spine	unknown	Bilateral	Partial resection	203	Alive
2960	20-49	Female	White	Ependymoma, NOS	Spine	0-9mm	Bilateral	Gross total resection	169	Alive
2961	50+	Female	White	Ependymoma, NOS	Spine	30-59mm	Bilateral	No surgery/Biopsy only	112	Alive
2962	50+	Male	White	Ependymoma, NOS	Spine	60mm+	Bilateral	Partial resection	77	Dead
2963	20-49	Female	White	Ependymoma, NOS	Spine	unknown	Bilateral	Gross total resection	183	Alive
2975	20-49	Male	White	Ependymoma, NOS	Spine	60mm+	Bilateral	No surgery/Biopsy only	110	Alive
2979	50+	Female	White	Ependymoma, NOS	Spine	0-9mm	Bilateral	Gross total resection	45	Alive
2981	50+	Female	White	Ependymoma, NOS	Spine	unknown	Bilateral	Partial resection	182	Alive
2983	50+	Female	White	Ependymoma, NOS	Spine	unknown	Bilateral	Gross total resection	57	Dead
2984	50+	Female	White	Ependymoma, NOS	Spine	unknown	Bilateral	Gross total resection	191	Alive
2986	20-49	Female	White	Ependymoma, NOS	Spine	10-29mm	Bilateral	No surgery/Biopsy only	128	Alive
2988	50+	Female	White	Ependymoma, anaplastic	Spine	60mm+	Bilateral	No surgery/Biopsy only	1	Dead
2989	20-49	Female	Black	Ependymoma, NOS	Spine	60mm+	Bilateral	Partial resection	127	Alive
2990	50+	Male	White	Ependymoma, NOS	Spine	60mm+	Bilateral	Partial resection	90	Alive
2991	20-49	Female	Other	Ependymoma, NOS	Spine	60mm+	Bilateral	Gross total resection	110	Alive
2994	20-49	Male	White	Ependymoma, NOS	Spine	10-29mm	Bilateral	Gross total resection	117	Alive
2995	20-49	Male	White	Ependymoma, NOS	Spine	unknown	Bilateral	No surgery/Biopsy only	190	Alive
2996	50+	Female	White	Myxopapillary ependymoma	Spine	60mm+	Bilateral	No surgery/Biopsy only	1	Dead
2997	50+	Female	White	Ependymoma, NOS	Spine	60mm+	Bilateral	No surgery/Biopsy only	115	Alive
3002	0-19	Male	Black	Ependymoma, NOS	Spine	10-29mm	Bilateral	No surgery/Biopsy only	104	Alive
3004	20-49	Female	Other	Ependymoma, NOS	Spine	unknown	Bilateral	Gross total resection	197	Alive
3005	50+	Male	White	Ependymoma, NOS	Spine	60mm+	Bilateral	No surgery/Biopsy only	77	Dead
3018	20-49	Male	White	Ependymoma, NOS	Spine	60mm+	Bilateral	No surgery/Biopsy only	170	Alive
3020	0-19	Male	White	Myxopapillary ependymoma	Other/unknown	60mm+	Bilateral	Partial resection	80	Alive
3025	20-49	Male	White	Ependymoma, NOS	Spine	60mm+	Bilateral	Partial resection	149	Alive
3026	20-49	Female	White	Ependymoma, NOS	Spine	60mm+	Bilateral	Gross total resection	99	Alive
3027	50+	Male	Black	Ependymoma, NOS	Spine	30-59mm	Bilateral	Partial resection	81	Alive
3030	50+	Female	Black	Ependymoma, NOS	Spine	unknown	Bilateral	No surgery/Biopsy only	227	Alive
3032	50+	Male	White	Ependymoma, NOS	Spine	unknown	Bilateral	Partial resection	130	Dead
3033	50+	Male	White	Ependymoma, NOS	Spine	unknown	Bilateral	Gross total resection	223	Alive
3038	50+	Female	White	Ependymoma, NOS	Spine	60mm+	Bilateral	Partial resection	70	Alive
3044	20-49	Female	White	Ependymoma, NOS	Spine	10-29mm	Bilateral	Gross total resection	171	Alive
3055	50+	Female	White	Ependymoma, NOS	Spine	10-29mm	Bilateral	Partial resection	48	Alive
3064	50+	Female	White	Ependymoma, NOS	Spine	unknown	Bilateral	No surgery/Biopsy only	210	Alive
3070	20-49	Male	White	Ependymoma, NOS	Spine	60mm+	Bilateral	Partial resection	60	Alive
3076	20-49	Female	Black	Ependymoma, NOS	Spine	60mm+	Bilateral	Gross total resection	150	Alive
3077	50+	Male	White	Ependymoma, NOS	Spine	60mm+	Bilateral	Gross total resection	41	Dead
3078	50+	Male	White	Ependymoma, NOS	Spine	unknown	Bilateral	Gross total resection	8	Alive
3083	20-49	Female	White	Ependymoma, NOS	Spine	unknown	Bilateral	Partial resection	2	Alive
3088	50+	Female	White	Ependymoma, NOS	Spine	unknown	Bilateral	Partial resection	22	Alive
3096	20-49	Male	White	Ependymoma, NOS	Spine	60mm+	Bilateral	Partial resection	101	Alive
3098	20-49	Female	White	Ependymoma, NOS	Spine	60mm+	Bilateral	No surgery/Biopsy only	120	Alive
3106	20-49	Male	White	Ependymoma, NOS	Spine	unknown	Bilateral	Gross total resection	207	Alive
3111	50+	Female	White	Ependymoma, NOS	Spine	unknown	Bilateral	Gross total resection	226	Alive
3114	50+	Male	White	Ependymoma, NOS	Spine	60mm+	Bilateral	Partial resection	7	Dead
3116	20-49	Female	White	Ependymoma, NOS	Spine	10-29mm	Bilateral	Gross total resection	22	Alive
3121	50+	Female	White	Ependymoma, NOS	Spine	unknown	Bilateral	No surgery/Biopsy only	215	Alive
3126	50+	Female	Black	Ependymoma, NOS	Spine	10-29mm	Bilateral	Partial resection	80	Alive
3132	50+	Male	White	Ependymoma, NOS	Spine	unknown	Bilateral	Partial resection	174	Dead
3133	20-49	Male	Black	Ependymoma, NOS	Spine	unknown	Bilateral	No surgery/Biopsy only	204	Alive
3134	50+	Male	White	Ependymoma, NOS	Spine	60mm+	Bilateral	Partial resection	86	Alive
3142	20-49	Female	Black	Ependymoma, NOS	Spine	unknown	Bilateral	No surgery/Biopsy only	193	Alive
3151	20-49	Male	White	Ependymoma, NOS	Spine	60mm+	Bilateral	No surgery/Biopsy only	113	Alive
3152	0-19	Male	White	Ependymoma, NOS	Spine	30-59mm	Bilateral	Gross total resection	114	Alive
3161	50+	Female	White	Ependymoma, NOS	Spine	unknown	Bilateral	No surgery/Biopsy only	190	Alive
3162	20-49	Male	White	Ependymoma, NOS	Spine	unknown	Bilateral	Gross total resection	182	Alive
3164	20-49	Male	White	Ependymoma, NOS	Spine	60mm+	Bilateral	Partial resection	49	Dead
3165	20-49	Female	Other	Myxopapillary ependymoma	Spine	60mm+	Bilateral	Gross total resection	120	Alive
3168	50+	Male	White	Ependymoma, NOS	Spine	unknown	Bilateral	Gross total resection	201	Alive
3171	50+	Female	White	Ependymoma, NOS	Spine	unknown	Bilateral	Gross total resection	184	Alive
3174	50+	Male	White	Ependymoma, NOS	Spine	unknown	Bilateral	Partial resection	35	Alive
3175	20-49	Male	White	Ependymoma, NOS	Spine	unknown	Bilateral	No surgery/Biopsy only	183	Alive
3177	20-49	Female	White	Ependymoma, anaplastic	Spine	30-59mm	Bilateral	Partial resection	140	Alive
3184	50+	Female	White	Ependymoma, NOS	Spine	unknown	Bilateral	No surgery/Biopsy only	213	Alive
3188	50+	Female	White	Ependymoma, NOS	Spine	30-59mm	Bilateral	No surgery/Biopsy only	37	Dead
3190	20-49	Female	Other	Ependymoma, NOS	Spine	0-9mm	Bilateral	Partial resection	175	Alive
3197	50+	Female	White	Ependymoma, NOS	Spine	10-29mm	Bilateral	Gross total resection	131	Dead
3201	20-49	Female	White	Ependymoma, NOS	Spine	60mm+	Bilateral	No surgery/Biopsy only	173	Alive
3203	20-49	Female	White	Ependymoma, NOS	Spine	60mm+	Bilateral	Partial resection	163	Alive
3208	20-49	Female	White	Ependymoma, NOS	Spine	60mm+	Bilateral	Gross total resection	171	Alive
3210	50+	Male	White	Ependymoma, NOS	Spine	60mm+	Bilateral	Gross total resection	79	Alive
3212	0-19	Male	White	Ependymoma, NOS	Spine	60mm+	Bilateral	No surgery/Biopsy only	12	Dead
3218	50+	Male	White	Ependymoma, NOS	Spine	60mm+	Bilateral	Gross total resection	35	Dead
3219	50+	Female	White	Ependymoma, NOS	Spine	60mm+	Bilateral	No surgery/Biopsy only	133	Alive
3221	20-49	Female	White	Ependymoma, NOS	Other/unknown	unknown	Bilateral	Gross total resection	194	Alive
3222	0-19	Male	White	Ependymoma, NOS	Spine	unknown	Bilateral	Partial resection	53	Alive
3223	20-49	Male	White	Ependymoma, NOS	Spine	60mm+	Bilateral	Gross total resection	157	Alive
3231	0-19	Female	White	Ependymoma, NOS	Spine	60mm+	Bilateral	Gross total resection	164	Alive
3236	20-49	Male	White	Ependymoma, NOS	Spine	unknown	Bilateral	Partial resection	25	Alive
3238	50+	Female	White	Ependymoma, NOS	Spine	60mm+	Bilateral	Gross total resection	87	Dead
3240	50+	Male	White	Ependymoma, NOS	Spine	60mm+	Bilateral	No surgery/Biopsy only	154	Alive
3241	0-19	Female	White	Ependymoma, NOS	Spine	60mm+	Bilateral	Gross total resection	144	Alive
3243	20-49	Female	White	Ependymoma, NOS	Spine	10-29mm	Bilateral	Gross total resection	100	Dead
3244	20-49	Male	Black	Ependymoma, NOS	Spine	10-29mm	Bilateral	Partial resection	42	Alive
3246	20-49	Female	White	Ependymoma, NOS	Spine	60mm+	Bilateral	Partial resection	154	Alive
3250	20-49	Male	White	Ependymoma, NOS	Spine	60mm+	Bilateral	No surgery/Biopsy only	141	Alive
3262	50+	Male	White	Ependymoma, NOS	Spine	60mm+	Bilateral	Gross total resection	137	Alive
3268	50+	Male	White	Ependymoma, NOS	Spine	10-29mm	Bilateral	Partial resection	126	Alive
3270	20-49	Male	White	Ependymoma, NOS	Spine	60mm+	Bilateral	No surgery/Biopsy only	105	Dead
3273	50+	Female	White	Ependymoma, NOS	Spine	60mm+	Bilateral	No surgery/Biopsy only	128	Alive
3275	50+	Male	White	Ependymoma, NOS	Spine	60mm+	Bilateral	No surgery/Biopsy only	19	Alive
3280	50+	Female	White	Ependymoma, NOS	Spine	60mm+	Bilateral	Gross total resection	100	Dead
3281	50+	Female	White	Ependymoma, NOS	Spine	30-59mm	Bilateral	No surgery/Biopsy only	70	Dead
3286	50+	Female	White	Ependymoma, anaplastic	Spine	60mm+	Bilateral	Gross total resection	27	Dead
3287	20-49	Male	White	Ependymoma, NOS	Spine	60mm+	Bilateral	No surgery/Biopsy only	107	Alive
3289	20-49	Male	White	Ependymoma, NOS	Spine	60mm+	Bilateral	No surgery/Biopsy only	127	Alive
3293	50+	Female	White	Ependymoma, NOS	Spine	10-29mm	Bilateral	Partial resection	60	Dead
3294	20-49	Male	White	Ependymoma, NOS	Spine	60mm+	Bilateral	Gross total resection	131	Alive
3296	50+	Male	White	Ependymoma, NOS	Spine	unknown	Bilateral	No surgery/Biopsy only	158	Dead
3297	20-49	Female	White	Myxopapillary ependymoma	Spine	unknown	Bilateral	Partial resection	24	Alive
3299	50+	Male	Other	Ependymoma, NOS	Spine	60mm+	Bilateral	Partial resection	43	Alive
3304	50+	Female	White	Ependymoma, NOS	Spine	60mm+	Bilateral	Partial resection	75	Dead
3305	20-49	Female	White	Ependymoma, NOS	Spine	60mm+	Bilateral	Gross total resection	1	Alive
3306	20-49	Female	White	Ependymoma, anaplastic	Spine	unknown	Bilateral	Partial resection	10	Alive
3313	50+	Female	Black	Ependymoma, NOS	Spine	60mm+	Bilateral	Partial resection	73	Dead
3314	20-49	Female	White	Ependymoma, NOS	Spine	60mm+	Bilateral	Gross total resection	108	Alive
3315	20-49	Female	Other	Ependymoma, NOS	Spine	10-29mm	Bilateral	Gross total resection	128	Dead
3318	50+	Male	White	Ependymoma, NOS	Spine	60mm+	Bilateral	No surgery/Biopsy only	97	Alive
3323	20-49	Male	Black	Ependymoma, NOS	Spine	60mm+	Bilateral	Partial resection	22	Alive
3327	50+	Female	White	Ependymoma, NOS	Spine	10-29mm	Bilateral	Gross total resection	102	Alive
3328	50+	Male	White	Ependymoma, NOS	Spine	60mm+	Bilateral	Partial resection	125	Alive
3332	20-49	Female	Other	Ependymoma, NOS	Spine	60mm+	Bilateral	Gross total resection	134	Alive
3337	50+	Male	White	Ependymoma, NOS	Spine	10-29mm	Bilateral	No surgery/Biopsy only	120	Alive
3343	20-49	Male	White	Ependymoma, NOS	Spine	30-59mm	Bilateral	Gross total resection	40	Alive
3345	50+	Male	White	Ependymoma, NOS	Spine	unknown	Bilateral	Partial resection	28	Alive
3349	50+	Male	White	Ependymoma, NOS	Spine	60mm+	Bilateral	Partial resection	86	Alive
3358	20-49	Female	Black	Ependymoma, NOS	Spine	unknown	Bilateral	Gross total resection	115	Dead
3359	20-49	Male	White	Ependymoma, NOS	Spine	60mm+	Bilateral	No surgery/Biopsy only	96	Alive
3360	20-49	Female	White	Ependymoma, NOS	Spine	unknown	Bilateral	Partial resection	14	Alive
3362	50+	Female	White	Ependymoma, NOS	Spine	unknown	Bilateral	Partial resection	26	Alive
3363	20-49	Female	White	Ependymoma, NOS	Spine	10-29mm	Bilateral	Partial resection	41	Alive
3365	20-49	Female	White	Ependymoma, NOS	Spine	0-9mm	Bilateral	Partial resection	89	Alive
3370	50+	Female	White	Ependymoma, NOS	Spine	unknown	Bilateral	Partial resection	25	Alive
3372	20-49	Female	White	Ependymoma, NOS	Spine	60mm+	Bilateral	Partial resection	150	Alive
3376	50+	Male	White	Ependymoma, NOS	Spine	60mm+	Bilateral	Gross total resection	27	Dead
3380	20-49	Male	White	Ependymoma, anaplastic	Spine	30-59mm	Bilateral	Partial resection	101	Alive
3381	50+	Male	White	Ependymoma, NOS	Spine	60mm+	Bilateral	Gross total resection	128	Alive
3382	20-49	Female	White	Ependymoma, NOS	Spine	60mm+	Bilateral	No surgery/Biopsy only	130	Alive
3391	20-49	Male	White	Ependymoma, NOS	Spine	unknown	Bilateral	No surgery/Biopsy only	187	Alive
3395	20-49	Female	White	Ependymoma, NOS	Spine	60mm+	Bilateral	Partial resection	72	Alive
3398	50+	Male	White	Ependymoma, NOS	Spine	30-59mm	Bilateral	No surgery/Biopsy only	133	Alive
3399	20-49	Male	White	Ependymoma, NOS	Spine	60mm+	Bilateral	Partial resection	80	Alive
3403	50+	Female	White	Ependymoma, NOS	Spine	10-29mm	Bilateral	No surgery/Biopsy only	100	Alive
3407	20-49	Male	Black	Ependymoma, NOS	Spine	60mm+	Bilateral	No surgery/Biopsy only	113	Alive
3408	50+	Male	White	Ependymoma, NOS	Spine	60mm+	Bilateral	Partial resection	77	Alive
3413	50+	Male	White	Ependymoma, NOS	Spine	unknown	Bilateral	Partial resection	24	Alive
3415	50+	Female	White	Myxopapillary ependymoma	Spine	10-29mm	Bilateral	Partial resection	104	Alive
3416	20-49	Male	White	Ependymoma, NOS	Spine	10-29mm	Bilateral	Partial resection	62	Alive
3417	50+	Female	White	Ependymoma, NOS	Spine	10-29mm	Bilateral	Partial resection	41	Alive
3422	20-49	Male	White	Ependymoma, NOS	Spine	60mm+	Bilateral	Partial resection	67	Alive
3439	50+	Female	White	Ependymoma, NOS	Spine	0-9mm	Bilateral	Partial resection	52	Alive
3442	20-49	Female	White	Ependymoma, NOS	Spine	0-9mm	Bilateral	Gross total resection	178	Alive
3448	50+	Male	White	Ependymoma, NOS	Spine	10-29mm	Bilateral	Partial resection	44	Alive
3449	20-49	Male	White	Ependymoma, NOS	Spine	unknown	Bilateral	Gross total resection	170	Alive
3451	20-49	Male	White	Ependymoma, NOS	Spine	10-29mm	Bilateral	Partial resection	39	Alive
3452	20-49	Female	Black	Ependymoma, NOS	Spine	60mm+	Bilateral	No surgery/Biopsy only	44	Alive
3453	20-49	Male	White	Ependymoma, NOS	Spine	60mm+	Bilateral	Partial resection	46	Alive
3459	50+	Female	White	Ependymoma, NOS	Spine	unknown	Bilateral	Gross total resection	208	Alive
3480	50+	Male	White	Ependymoma, NOS	Spine	unknown	Bilateral	Partial resection	29	Alive
3481	20-49	Female	White	Ependymoma, NOS	Spine	unknown	Bilateral	Gross total resection	207	Alive
3488	20-49	Female	White	Ependymoma, NOS	Spine	unknown	Bilateral	Partial resection	3	Dead
3489	50+	Female	Other	Ependymoma, NOS	Spine	unknown	Bilateral	No surgery/Biopsy only	20	Alive
3493	50+	Male	White	Ependymoma, NOS	Spine	unknown	Bilateral	Partial resection	3	Alive
3501	20-49	Female	White	Ependymoma, NOS	Spine	60mm+	Bilateral	Partial resection	37	Alive
3503	50+	Female	White	Ependymoma, NOS	Spine	unknown	Bilateral	Partial resection	14	Alive
3504	20-49	Female	Other	Ependymoma, NOS	Spine	unknown	Bilateral	No surgery/Biopsy only	12	Alive
3508	50+	Male	White	Ependymoma, NOS	Spine	0-9mm	Bilateral	Gross total resection	57	Alive
3513	50+	Male	White	Ependymoma, NOS	Spine	60mm+	Bilateral	Partial resection	87	Alive
3514	50+	Male	Other	Ependymoma, NOS	Spine	60mm+	Bilateral	No surgery/Biopsy only	96	Alive
3515	20-49	Male	Other	Ependymoma, NOS	Spine	unknown	Bilateral	Partial resection	11	Alive
3519	20-49	Male	White	Ependymoma, NOS	Spine	unknown	Bilateral	Partial resection	1	Alive
3520	50+	Female	White	Ependymoma, NOS	Spine	0-9mm	Bilateral	Gross total resection	96	Alive
3521	50+	Female	White	Ependymoma, NOS	Spine	10-29mm	Bilateral	Gross total resection	114	Alive
3523	20-49	Male	White	Ependymoma, NOS	Spine	unknown	Bilateral	Partial resection	9	Alive
3527	50+	Male	White	Ependymoma, NOS	Spine	60mm+	Bilateral	Partial resection	63	Alive
3529	20-49	Female	White	Ependymoma, NOS	Spine	60mm+	Bilateral	No surgery/Biopsy only	85	Alive
3530	0-19	Male	Black	Ependymoma, NOS	Spine	60mm+	Bilateral	Gross total resection	107	Alive
3537	20-49	Female	White	Ependymoma, NOS	Spine	unknown	Bilateral	No surgery/Biopsy only	208	Alive
3542	20-49	Female	White	Ependymoma, NOS	Spine	unknown	Bilateral	Partial resection	208	Alive
3543	50+	Male	White	Ependymoma, NOS	Spine	60mm+	Bilateral	Gross total resection	147	Alive
3546	20-49	Male	White	Ependymoma, NOS	Spine	60mm+	Bilateral	Gross total resection	174	Alive
3550	20-49	Male	Black	Ependymoma, NOS	Spine	10-29mm	Bilateral	Partial resection	43	Dead
3552	20-49	Female	White	Ependymoma, anaplastic	Spine	unknown	Bilateral	Gross total resection	186	Alive
3556	20-49	Male	White	Ependymoma, anaplastic	Spine	unknown	Bilateral	Gross total resection	198	Alive
3558	20-49	Male	White	Ependymoma, NOS	Spine	unknown	Bilateral	Gross total resection	126	Dead
3560	20-49	Male	White	Myxopapillary ependymoma	Spine	unknown	Bilateral	Gross total resection	205	Alive
3561	20-49	Female	White	Ependymoma, NOS	Spine	unknown	Bilateral	Gross total resection	4	Alive
3563	50+	Male	White	Ependymoma, NOS	Spine	unknown	Bilateral	No surgery/Biopsy only	29	Alive
3564	20-49	Female	White	Ependymoma, NOS	Spine	unknown	Bilateral	Gross total resection	193	Alive
3565	50+	Female	White	Ependymoma, NOS	Spine	unknown	Bilateral	Gross total resection	33	Dead
3566	50+	Female	Other	Ependymoma, NOS	Spine	unknown	Bilateral	Partial resection	22	Alive
3572	20-49	Female	Black	Ependymoma, NOS	Spine	60mm+	Bilateral	No surgery/Biopsy only	167	Dead
3573	20-49	Male	White	Ependymoma, NOS	Spine	60mm+	Bilateral	No surgery/Biopsy only	95	Alive
3575	20-49	Female	White	Ependymoma, anaplastic	Spine	60mm+	Bilateral	Partial resection	66	Alive
3578	20-49	Female	White	Ependymoma, NOS	Spine	60mm+	Bilateral	Gross total resection	162	Alive
3582	20-49	Male	Black	Ependymoma, NOS	Spine	60mm+	Bilateral	Gross total resection	161	Alive
3586	50+	Female	White	Ependymoma, NOS	Spine	unknown	Bilateral	No surgery/Biopsy only	206	Alive
3588	20-49	Female	White	Ependymoma, NOS	Spine	unknown	Bilateral	No surgery/Biopsy only	218	Alive
3589	50+	Female	White	Ependymoma, NOS	Spine	10-29mm	Bilateral	Gross total resection	155	Alive
3591	20-49	Male	White	Ependymoma, NOS	Spine	60mm+	Bilateral	Gross total resection	171	Alive
3593	20-49	Male	White	Ependymoma, NOS	Spine	60mm+	Bilateral	Partial resection	6	Dead
3594	50+	Male	Black	Ependymoma, NOS	Spine	60mm+	Bilateral	No surgery/Biopsy only	6	Dead
3597	50+	Female	White	Ependymoma, NOS	Spine	unknown	Bilateral	Partial resection	6	Alive
3598	20-49	Male	White	Ependymoma, NOS	Spine	60mm+	Bilateral	No surgery/Biopsy only	105	Dead
3602	50+	Female	White	Ependymoma, NOS	Spine	60mm+	Bilateral	No surgery/Biopsy only	45	Dead
3603	20-49	Male	White	Ependymoma, NOS	Spine	10-29mm	Bilateral	Partial resection	42	Alive
3605	20-49	Male	White	Ependymoma, NOS	Spine	10-29mm	Bilateral	Gross total resection	163	Alive
3606	50+	Female	Black	Ependymoma, NOS	Spine	30-59mm	Bilateral	Partial resection	146	Alive
3610	50+	Female	White	Ependymoma, NOS	Spine	10-29mm	Bilateral	Partial resection	45	Alive
3612	20-49	Male	White	Ependymoma, NOS	Spine	60mm+	Bilateral	Partial resection	136	Alive
3614	20-49	Female	White	Ependymoma, NOS	Spine	60mm+	Bilateral	Partial resection	108	Alive
3615	20-49	Male	White	Ependymoma, NOS	Spine	10-29mm	Bilateral	Gross total resection	138	Alive
3616	50+	Male	White	Ependymoma, NOS	Spine	60mm+	Bilateral	Partial resection	157	Alive
3623	50+	Female	White	Ependymoma, NOS	Spine	60mm+	Bilateral	Partial resection	62	Alive
3624	20-49	Male	White	Ependymoma, NOS	Spine	10-29mm	Bilateral	Partial resection	68	Alive
3627	50+	Female	White	Ependymoma, NOS	Spine	60mm+	Bilateral	Partial resection	149	Alive
3628	50+	Female	White	Ependymoma, NOS	Spine	10-29mm	Bilateral	Gross total resection	122	Dead
3634	50+	Female	White	Ependymoma, NOS	Spine	10-29mm	Bilateral	Partial resection	139	Alive
3635	20-49	Male	White	Ependymoma, NOS	Spine	unknown	Bilateral	Gross total resection	182	Alive
3639	50+	Female	White	Ependymoma, NOS	Spine	10-29mm	Bilateral	Partial resection	97	Alive
3644	20-49	Male	White	Ependymoma, NOS	Spine	60mm+	Bilateral	Partial resection	109	Alive
3645	20-49	Male	White	Ependymoma, NOS	Spine	60mm+	Bilateral	No surgery/Biopsy only	107	Alive
3652	20-49	Female	White	Ependymoma, NOS	Spine	60mm+	Bilateral	Gross total resection	164	Alive
3654	20-49	Male	White	Ependymoma, NOS	Spine	10-29mm	Bilateral	No surgery/Biopsy only	103	Alive
3655	50+	Female	White	Ependymoma, NOS	Spine	30-59mm	Bilateral	Partial resection	48	Alive
3659	20-49	Male	White	Ependymoma, NOS	Spine	unknown	Bilateral	No surgery/Biopsy only	183	Alive
3660	0-19	Male	White	Ependymoma, NOS	Spine	10-29mm	Bilateral	Partial resection	138	Dead
3665	20-49	Male	White	Ependymoma, NOS	Spine	unknown	Bilateral	Gross total resection	195	Alive
3667	20-49	Male	White	Ependymoma, NOS	Spine	10-29mm	Bilateral	Partial resection	82	Dead
3669	20-49	Male	White	Ependymoma, NOS	Spine	unknown	Bilateral	Gross total resection	205	Alive
3670	50+	Male	White	Ependymoma, NOS	Spine	60mm+	Bilateral	No surgery/Biopsy only	96	Dead
3675	50+	Female	White	Ependymoma, NOS	Spine	unknown	Bilateral	No surgery/Biopsy only	215	Alive
3682	50+	Male	White	Ependymoma, NOS	Spine	60mm+	Bilateral	No surgery/Biopsy only	76	Alive
3688	20-49	Female	White	Ependymoma, NOS	Spine	30-59mm	Bilateral	Partial resection	50	Dead
3689	20-49	Female	White	Ependymoma, NOS	Spine	60mm+	Bilateral	Partial resection	45	Alive
3695	20-49	Female	White	Ependymoma, NOS	Spine	60mm+	Bilateral	Partial resection	66	Alive
3698	50+	Female	White	Ependymoma, NOS	Spine	60mm+	Bilateral	Partial resection	65	Alive
3701	50+	Female	Black	Ependymoma, NOS	Spine	30-59mm	Bilateral	Partial resection	66	Dead
3703	50+	Male	White	Ependymoma, NOS	Spine	60mm+	Bilateral	Partial resection	114	Alive
3704	50+	Male	White	Myxopapillary ependymoma	Spine	10-29mm	Bilateral	Partial resection	56	Alive
3705	50+	Female	White	Ependymoma, NOS	Spine	60mm+	Bilateral	Partial resection	142	Alive
3708	20-49	Female	White	Ependymoma, NOS	Spine	60mm+	Bilateral	Partial resection	51	Alive
3709	20-49	Female	White	Myxopapillary ependymoma	Spine	60mm+	Bilateral	Partial resection	12	Alive
3710	20-49	Female	White	Ependymoma, NOS	Spine	60mm+	Bilateral	Partial resection	55	Alive
3711	20-49	Female	White	Ependymoma, NOS	Spine	10-29mm	Bilateral	Partial resection	10	Alive
3713	50+	Male	White	Ependymoma, NOS	Spine	60mm+	Bilateral	No surgery/Biopsy only	176	Alive
3714	50+	Female	White	Ependymoma, NOS	Spine	60mm+	Bilateral	No surgery/Biopsy only	73	Alive
3717	50+	Male	Black	Ependymoma, NOS	Spine	unknown	Bilateral	Gross total resection	198	Alive
3718	50+	Female	White	Ependymoma, NOS	Spine	unknown	Bilateral	Partial resection	19	Alive
3733	20-49	Male	White	Ependymoma, NOS	Spine	10-29mm	Bilateral	Partial resection	78	Alive
3734	50+	Female	Black	Ependymoma, NOS	Spine	10-29mm	Bilateral	Partial resection	45	Alive
3741	20-49	Female	Black	Ependymoma, NOS	Spine	unknown	Bilateral	Partial resection	28	Alive
3742	20-49	Female	White	Ependymoma, NOS	Spine	unknown	Bilateral	No surgery/Biopsy only	26	Alive
3743	50+	Female	White	Ependymoma, NOS	Spine	unknown	Bilateral	Partial resection	26	Alive
3744	20-49	Male	White	Ependymoma, NOS	Spine	30-59mm	Bilateral	Gross total resection	44	Alive
3745	20-49	Male	White	Myxopapillary ependymoma	Spine	unknown	Bilateral	Partial resection	19	Alive
3746	20-49	Female	Black	Ependymoma, NOS	Spine	unknown	Bilateral	Partial resection	22	Alive
3749	20-49	Male	White	Ependymoma, NOS	Spine	60mm+	Bilateral	Gross total resection	170	Alive
3750	20-49	Female	White	Ependymoma, NOS	Spine	unknown	Bilateral	Partial resection	20	Alive
3751	20-49	Female	White	Ependymoma, NOS	Spine	unknown	Bilateral	Partial resection	11	Alive
3754	50+	Female	White	Ependymoma, NOS	Spine	unknown	Bilateral	Gross total resection	215	Alive
3760	20-49	Female	White	Ependymoma, NOS	Spine	unknown	Bilateral	Partial resection	2	Alive
3761	50+	Female	White	Ependymoma, NOS	Spine	unknown	Bilateral	Partial resection	4	Alive
3770	20-49	Male	White	Ependymoma, NOS	Spine	unknown	Bilateral	Gross total resection	27	Alive
3774	20-49	Female	White	Ependymoma, NOS	Spine	60mm+	Bilateral	Gross total resection	113	Alive
3775	20-49	Male	White	Ependymoma, NOS	Spine	60mm+	Bilateral	Gross total resection	132	Alive
3777	20-49	Female	Black	Ependymoma, NOS	Spine	60mm+	Bilateral	Gross total resection	127	Dead
3786	20-49	Male	White	Ependymoma, NOS	Spine	60mm+	Bilateral	Partial resection	40	Alive
3796	50+	Female	White	Ependymoma, NOS	Spine	unknown	Bilateral	No surgery/Biopsy only	22	Alive
3798	50+	Female	White	Ependymoma, NOS	Spine	60mm+	Bilateral	No surgery/Biopsy only	110	Alive
3800	20-49	Male	White	Ependymoma, NOS	Spine	unknown	Bilateral	Gross total resection	180	Alive
3806	20-49	Male	White	Ependymoma, NOS	Spine	unknown	Bilateral	Partial resection	4	Alive
3807	50+	Male	White	Ependymoma, NOS	Spine	60mm+	Bilateral	Gross total resection	172	Alive
3809	20-49	Male	White	Ependymoma, NOS	Spine	unknown	Bilateral	No surgery/Biopsy only	221	Alive
3812	20-49	Female	White	Myxopapillary ependymoma	Spine	60mm+	Bilateral	Partial resection	49	Alive
3817	50+	Female	White	Ependymoma, NOS	Spine	60mm+	Bilateral	No surgery/Biopsy only	50	Dead
